# Supplementary material for: SCUD: Saccharomyces Cerevisiae Ubiquitination Database
Source: BMC Genomics. 2008 Sep 24;9:440. doi: 10.1186/1471-2164-9-440 (PMC2567349; doi:10.1186/1471-2164-9-440)
Supplement: Additional file 1 — Ubiquitinated wild-type proteins in SCUD. Total 928 wild-type substrates with various ubiquitination features such as ubiquitination site, type, enzymes, receptors, and effect. Experimental evidences and detailed methods are also included. [file 1471-2164-9-440-S1.txt]

keyword	system_name	site	ub_type	E2	E3_class	E3_subclass	sub_receptor	ub_receptor	DUB	effect	reference	evidence	method
AAC2	YBL030C	ND	ND	ND	ND	ND	ND	ND	ND	ND	16432255	Purification & Protein ID	purification (HB-ubiquitin (a tandem affinity tag under denaturing conditions)), LC/MS
AAC2	YBL030C	ND	ND	ND	ND	ND	ND	ND	ND	Proteasomal Degradation	17644757	Purification & Protein ID	purification (ubiquitin-chain by UBA domain-containing protein, 6xHis-ubiquitin (two-step)), LC/MS, validation (statistical quantitative analysis)
AAH1	YNL141W	ND	MULTI	ND	ND	ND	ND	ND	ND	ND	15699485	Purification & Protein ID	purification (ubiquitin-chain by UBA domain-containing protein, 6xHis-ubiquitin (two-step)), LC/MS
AAH1	YNL141W	ND	ND	CDC34	RING	SCF	SAF1	ND	ND	Proteasomal Degradation	16677311	Protein Stability Assay	Western blot
AAH1	YNL141W	K329	ND	ND	RING	SCF	SAF1	ND	ND	ND	17517885	Protein Stability Assay	Western blot
AAH1	YNL141W	ND	ND	ND	ND	ND	ND	ND	ND	ND	18433149	Purification & Protein ID	purification (6xHis-Myc-ubiquitin), LC/MS, validation (virtual Western blot)
ABC1	YGL119W	ND	ND	ND	ND	ND	ND	ND	ND	ND	18433149	Purification & Protein ID	purification (6xHis-Myc-ubiquitin), LC/MS, validation (virtual Western blot)
ABD1	YBR236C	ND	ND	ND	ND	ND	ND	ND	ND	ND	18433149	Purification & Protein ID	purification (6xHis-Myc-ubiquitin), LC/MS, validation (virtual Western blot)
ABP1	YCR088W	ND	ND	ND	ND	ND	ND	ND	ND	ND	18433149	Purification & Protein ID	purification (6xHis-Myc-ubiquitin), LC/MS, validation (virtual Western blot)
ACB1	YGR037C	ND	ND	ND	ND	ND	ND	ND	ND	ND	16432255	Purification & Protein ID	purification (HB-ubiquitin (a tandem affinity tag under denaturing conditions)), LC/MS
ACK1	YDL203C	K184	ND	ND	ND	ND	ND	ND	ND	ND	12872131	Purification & Protein ID	purification (ubiquitin-chain by UBA domain-containing protein, 6xHis-ubiquitin (two-step)), LC/MS
ACK1	YDL203C	ND	MULTI	ND	HECT	NA	RSP5	ND	ND	ND	15955809	Ub-conjugate Confirmation	luminescent assay (biotin-ubiquitin, GST-substrate)
ACK1	YDL203C	ND	ND	ND	HECT	NA	RSP5	ND	ND	ND	17551511	Ub-conjugate Confirmation	protein microarray (in vitro)
ACS2	YLR153C	K506	ND	ND	ND	ND	ND	ND	ND	ND	12872131	Purification & Protein ID	purification (ubiquitin-chain by UBA domain-containing protein, 6xHis-ubiquitin (two-step)), LC/MS
ACS2	YLR153C	ND	ND	ND	ND	ND	ND	ND	ND	ND	16432255	Purification & Protein ID	purification (HB-ubiquitin (a tandem affinity tag under denaturing conditions)), LC/MS
ACS2	YLR153C	ND	MULTI	ND	ND	ND	ND	ND	ND	ND	15699485	Purification & Protein ID	purification (ubiquitin-chain by UBA domain-containing protein, 6xHis-ubiquitin (two-step)), LC/MS
ACS2	YLR153C	ND	ND	ND	ND	ND	ND	ND	ND	Proteasomal Degradation	17644757	Purification & Protein ID	purification (ubiquitin-chain by UBA domain-containing protein, 6xHis-ubiquitin (two-step)), LC/MS, validation (statistical quantitative analysis)
ACT1	YFL039C	ND	MULTI	ND	ND	ND	ND	ND	ND	ND	15699485	Purification & Protein ID	purification (ubiquitin-chain by UBA domain-containing protein, 6xHis-ubiquitin (two-step)), LC/MS
ADE13	YLR359W	K196	ND	ND	ND	ND	ND	ND	ND	ND	12872131	Purification & Protein ID	purification (ubiquitin-chain by UBA domain-containing protein, 6xHis-ubiquitin (two-step)), LC/MS
ADE3	YGR204W	ND	ND	ND	ND	ND	ND	ND	ND	ND	16432255	Purification & Protein ID	purification (HB-ubiquitin (a tandem affinity tag under denaturing conditions)), LC/MS
ADE5,7	YGL234W	ND	ND	ND	ND	ND	ND	ND	ND	ND	16432255	Purification & Protein ID	purification (HB-ubiquitin (a tandem affinity tag under denaturing conditions)), LC/MS
ADE6	YGR061C	ND	ND	ND	ND	ND	ND	ND	ND	ND	16432255	Purification & Protein ID	purification (HB-ubiquitin (a tandem affinity tag under denaturing conditions)), LC/MS
ADH1	YOL086C	ND	MULTI	ND	ND	ND	ND	ND	ND	ND	15699485	Purification & Protein ID	purification (ubiquitin-chain by UBA domain-containing protein, 6xHis-ubiquitin (two-step)), LC/MS
ADH1	YOL086C	ND	ND	ND	ND	ND	ND	ND	ND	Proteasomal Degradation	17644757	Purification & Protein ID	purification (ubiquitin-chain by UBA domain-containing protein, 6xHis-ubiquitin (two-step)), LC/MS, validation (statistical quantitative analysis)
ADH4	YGL256W	ND	ND	ND	ND	ND	ND	ND	ND	ND	16432255	Purification & Protein ID	purification (HB-ubiquitin (a tandem affinity tag under denaturing conditions)), LC/MS
ADO1	YJR105W	ND	ND	ND	ND	ND	ND	ND	ND	ND	16432255	Purification & Protein ID	purification (HB-ubiquitin (a tandem affinity tag under denaturing conditions)), LC/MS
ADP1	YCR011C	ND	ND	ND	ND	ND	ND	ND	ND	ND	18433149	Purification & Protein ID	purification (6xHis-Myc-ubiquitin), LC/MS, validation (virtual Western blot)
AFT2	YPL202C	ND	ND	ND	ND	ND	ND	ND	ND	ND	18433149	Purification & Protein ID	purification (6xHis-Myc-ubiquitin), LC/MS, validation (virtual Western blot)
AGP1	YCL025C	ND	ND	ND	ND	ND	ND	ND	ND	ND	16432255	Purification & Protein ID	purification (HB-ubiquitin (a tandem affinity tag under denaturing conditions)), LC/MS
AGP1	YCL025C	ND	ND	ND	ND	ND	ND	ND	ND	ND	18433149	Purification & Protein ID	purification (6xHis-Myc-ubiquitin), LC/MS, validation (virtual Western blot)
AGP2	YBR132C	ND	ND	ND	ND	ND	ND	ND	ND	ND	18433149	Purification & Protein ID	purification (6xHis-Myc-ubiquitin), LC/MS, validation (virtual Western blot)
AGX1	YFL030W	ND	ND	ND	ND	ND	ND	ND	ND	ND	18433149	Purification & Protein ID	purification (6xHis-Myc-ubiquitin), LC/MS, validation (virtual Western blot)
AHA1	YDR214W	ND	ND	ND	ND	ND	ND	ND	ND	ND	16432255	Purification & Protein ID	purification (HB-ubiquitin (a tandem affinity tag under denaturing conditions)), LC/MS
AHP1	YLR109W	ND	ND	ND	ND	ND	ND	ND	ND	ND	16432255	Purification & Protein ID	purification (HB-ubiquitin (a tandem affinity tag under denaturing conditions)), LC/MS
AHP1	YLR109W	ND	ND	ND	ND	ND	ND	ND	ND	Proteasomal Degradation	17644757	Purification & Protein ID	purification (ubiquitin-chain by UBA domain-containing protein, 6xHis-ubiquitin (two-step)), LC/MS, validation (statistical quantitative analysis)
AKL1	YBR059C	K1008;K1046	ND	ND	ND	ND	ND	ND	ND	ND	12872131	Purification & Protein ID	purification (ubiquitin-chain by UBA domain-containing protein, 6xHis-ubiquitin (two-step)), LC/MS
AKL1	YBR059C	ND	ND	ND	ND	ND	ND	ND	ND	ND	18433149	Purification & Protein ID	purification (6xHis-Myc-ubiquitin), LC/MS, validation (virtual Western blot)
AKR1	YDR264C	ND	ND	ND	ND	ND	ND	ND	ND	ND	18433149	Purification & Protein ID	purification (6xHis-Myc-ubiquitin), LC/MS, validation (virtual Western blot)
ALA1	YOR335C	ND	ND	ND	ND	ND	ND	ND	ND	ND	16432255	Purification & Protein ID	purification (HB-ubiquitin (a tandem affinity tag under denaturing conditions)), LC/MS
ALA1	YOR335C	ND	ND	ND	ND	ND	ND	ND	ND	ND	18433149	Purification & Protein ID	purification (6xHis-Myc-ubiquitin), LC/MS, validation (virtual Western blot)
ALD4	YOR374W	ND	ND	ND	ND	ND	ND	ND	ND	ND	18433149	Purification & Protein ID	purification (6xHis-Myc-ubiquitin), LC/MS, validation (virtual Western blot)
ALD5	YER073W	ND	ND	ND	ND	ND	ND	ND	ND	ND	16432255	Purification & Protein ID	purification (HB-ubiquitin (a tandem affinity tag under denaturing conditions)), LC/MS
ALD6	YPL061W	K3	ND	ND	ND	ND	ND	ND	ND	ND	12872131	Purification & Protein ID	purification (ubiquitin-chain by UBA domain-containing protein, 6xHis-ubiquitin (two-step)), LC/MS
ALD6	YPL061W	ND	ND	ND	ND	ND	ND	ND	ND	ND	16432255	Purification & Protein ID	purification (HB-ubiquitin (a tandem affinity tag under denaturing conditions)), LC/MS
ALD6	YPL061W	ND	MULTI	ND	ND	ND	ND	RPN10	ND	Proteasomal Degradation	15699485	Purification & Protein ID	purification (ubiquitin-chain by UBA domain-containing protein, 6xHis-ubiquitin (two-step)), LC/MS
ALD6	YPL061W	ND	ND	ND	ND	ND	ND	ND	ND	Proteasomal Degradation	17644757	Purification & Protein ID	purification (ubiquitin-chain by UBA domain-containing protein, 6xHis-ubiquitin (two-step)), LC/MS, validation (statistical quantitative analysis)
ALD6	YPL061W	ND	ND	ND	ND	ND	ND	ND	ND	ND	18433149	Purification & Protein ID	purification (6xHis-Myc-ubiquitin), LC/MS, validation (virtual Western blot)
ALG2	YGL065C	ND	ND	ND	ND	ND	ND	ND	ND	ND	18433149	Purification & Protein ID	purification (6xHis-Myc-ubiquitin), LC/MS, validation (virtual Western blot)
ALG6	YOR002W	ND	ND	ND	HECT	NA	RSP5	ND	ND	ND	17551511	Ub-conjugate Confirmation	protein microarray (in vitro)
ALK1	YGL021W	ND	MULTI	ND	ND	ND	ND	RPN10	ND	Proteasomal Degradation	15699485	Purification & Protein ID	purification (ubiquitin-chain by UBA domain-containing protein, 6xHis-ubiquitin (two-step)), LC/MS
ALK1	YGL021W	ND	ND	ND	ND	ND	ND	ND	ND	ND	16432255	Purification & Protein ID	purification (HB-ubiquitin (a tandem affinity tag under denaturing conditions)), LC/MS
ALR1	YOL130W	ND	ND	ND	HECT	NA	RSP5	ND	ND	ND	11279208	Protein Stability Assay	Western blot
AMN1	YBR158W	ND	ND	ND	ND	ND	ND	ND	ND	Proteasomal Degradation	17644757	Purification & Protein ID	purification (ubiquitin-chain by UBA domain-containing protein, 6xHis-ubiquitin (two-step)), LC/MS, validation (statistical quantitative analysis)
APA1	YCL050C	ND	ND	ND	ND	ND	ND	ND	ND	ND	16432255	Purification & Protein ID	purification (HB-ubiquitin (a tandem affinity tag under denaturing conditions)), LC/MS
APE3	YBR286W	ND	ND	ND	ND	ND	ND	ND	ND	ND	16432255	Purification & Protein ID	purification (HB-ubiquitin (a tandem affinity tag under denaturing conditions)), LC/MS
ARC18	YLR370C	ND	ND	ND	ND	ND	ND	ND	ND	ND	16432255	Purification & Protein ID	purification (HB-ubiquitin (a tandem affinity tag under denaturing conditions)), LC/MS
ARC35	YNR035C	ND	ND	ND	ND	ND	ND	ND	ND	ND	16432255	Purification & Protein ID	purification (HB-ubiquitin (a tandem affinity tag under denaturing conditions)), LC/MS
ARF1	YDL192W	ND	ND	ND	ND	ND	ND	ND	ND	ND	16432255	Purification & Protein ID	purification (HB-ubiquitin (a tandem affinity tag under denaturing conditions)), LC/MS
ARF1	YDL192W	ND	ND	ND	ND	ND	ND	ND	ND	Proteasomal Degradation	17644757	Purification & Protein ID	purification (ubiquitin-chain by UBA domain-containing protein, 6xHis-ubiquitin (two-step)), LC/MS, validation (statistical quantitative analysis)
ARG1	YOL058W	ND	ND	ND	ND	ND	ND	ND	ND	ND	16432255	Purification & Protein ID	purification (HB-ubiquitin (a tandem affinity tag under denaturing conditions)), LC/MS
ARG3	YJL088W	ND	ND	ND	ND	ND	ND	ND	ND	ND	16432255	Purification & Protein ID	purification (HB-ubiquitin (a tandem affinity tag under denaturing conditions)), LC/MS
ARG5,6	YER069W	ND	ND	ND	ND	ND	ND	ND	ND	ND	16432255	Purification & Protein ID	purification (HB-ubiquitin (a tandem affinity tag under denaturing conditions)), LC/MS
ARH1	YDR376W	ND	ND	ND	ND	ND	ND	ND	ND	ND	18433149	Purification & Protein ID	purification (6xHis-Myc-ubiquitin), LC/MS, validation (virtual Western blot)
ARN1	YHL040C	ND	MULTI	ND	HECT	NA	RSP5	ND	ND	ND	17344478	Ub-conjugate Confirmation	Western blot
ARO10	YDR380W	K588	ND	ND	ND	ND	ND	ND	ND	ND	12872131	Purification & Protein ID	purification (ubiquitin-chain by UBA domain-containing protein, 6xHis-ubiquitin (two-step)), LC/MS
ARO10	YDR380W	ND	ND	ND	ND	ND	ND	ND	ND	ND	16432255	Purification & Protein ID	purification (HB-ubiquitin (a tandem affinity tag under denaturing conditions)), LC/MS
ARO10	YDR380W	ND	MULTI	ND	ND	ND	ND	RPN10	ND	Proteasomal Degradation	15699485	Purification & Protein ID	purification (ubiquitin-chain by UBA domain-containing protein, 6xHis-ubiquitin (two-step)), LC/MS
ARO10	YDR380W	K372	ND	ND	ND	ND	ND	ND	ND	ND	18433149	Purification & Protein ID	purification (6xHis-Myc-ubiquitin), LC/MS, validation (virtual Western blot)
ARO3	YDR035W	ND	ND	ND	ND	ND	ND	ND	ND	ND	16432255	Purification & Protein ID	purification (HB-ubiquitin (a tandem affinity tag under denaturing conditions)), LC/MS
ARO4	YBR249C	ND	ND	ND	ND	ND	ND	ND	ND	ND	16432255	Purification & Protein ID	purification (HB-ubiquitin (a tandem affinity tag under denaturing conditions)), LC/MS
ARO4	YBR249C	ND	ND	ND	ND	ND	ND	ND	ND	ND	18433149	Purification & Protein ID	purification (6xHis-Myc-ubiquitin), LC/MS, validation (virtual Western blot)
ARO8	YGL202W	ND	ND	ND	ND	ND	ND	ND	ND	ND	16432255	Purification & Protein ID	purification (HB-ubiquitin (a tandem affinity tag under denaturing conditions)), LC/MS
ARO9	YHR137W	ND	ND	ND	ND	ND	ND	ND	ND	ND	18433149	Purification & Protein ID	purification (6xHis-Myc-ubiquitin), LC/MS, validation (virtual Western blot)
ASC1	YMR116C	ND	ND	ND	ND	ND	ND	ND	ND	ND	16432255	Purification & Protein ID	purification (HB-ubiquitin (a tandem affinity tag under denaturing conditions)), LC/MS
ASE1	YOR058C	ND	ND	ND	RING	APC	CDH1	ND	ND	ND	9334304	Protein Stability Assay	Western blot
ASH1	YKL185W	ND	ND	ND	ND	ND	ND	ND	ND	Proteasomal Degradation	17644757	Purification & Protein ID	purification (ubiquitin-chain by UBA domain-containing protein, 6xHis-ubiquitin (two-step)), LC/MS, validation (statistical quantitative analysis)
ASN2	YGR124W	ND	ND	ND	ND	ND	ND	ND	ND	ND	16432255	Purification & Protein ID	purification (HB-ubiquitin (a tandem affinity tag under denaturing conditions)), LC/MS
AST2	YER101C	ND	ND	ND	ND	ND	ND	ND	ND	ND	18433149	Purification & Protein ID	purification (6xHis-Myc-ubiquitin), LC/MS, validation (virtual Western blot)
ATM1	YMR301C	ND	ND	ND	ND	ND	ND	ND	ND	ND	18433149	Purification & Protein ID	purification (6xHis-Myc-ubiquitin), LC/MS, validation (virtual Western blot)
ATP1	YBL099W	ND	ND	ND	ND	ND	ND	ND	ND	ND	16432255	Purification & Protein ID	purification (HB-ubiquitin (a tandem affinity tag under denaturing conditions)), LC/MS
AUR1	YKL004W	ND	ND	ND	ND	ND	ND	ND	ND	Proteasomal Degradation	17644757	Purification & Protein ID	purification (ubiquitin-chain by UBA domain-containing protein, 6xHis-ubiquitin (two-step)), LC/MS, validation (statistical quantitative analysis)
AVT1	YJR001W	ND	ND	ND	ND	ND	ND	ND	ND	ND	18433149	Purification & Protein ID	purification (6xHis-Myc-ubiquitin), LC/MS, validation (virtual Western blot)
AVT3	YKL146W	ND	ND	ND	ND	ND	ND	ND	ND	ND	18433149	Purification & Protein ID	purification (6xHis-Myc-ubiquitin), LC/MS, validation (virtual Western blot)
BAT1	YHR208W	ND	ND	ND	ND	ND	ND	ND	ND	ND	16432255	Purification & Protein ID	purification (HB-ubiquitin (a tandem affinity tag under denaturing conditions)), LC/MS
BEM2	YER155C	ND	ND	ND	ND	ND	ND	ND	ND	Proteasomal Degradation	17644757	Purification & Protein ID	purification (ubiquitin-chain by UBA domain-containing protein, 6xHis-ubiquitin (two-step)), LC/MS, validation (statistical quantitative analysis)
BFR1	YOR198C	ND	ND	ND	ND	ND	ND	ND	ND	ND	18433149	Purification & Protein ID	purification (6xHis-Myc-ubiquitin), LC/MS, validation (virtual Western blot)
BGL2	YGR282C	ND	MULTI	ND	ND	ND	ND	ND	ND	ND	15699485	Purification & Protein ID	purification (ubiquitin-chain by UBA domain-containing protein, 6xHis-ubiquitin (two-step)), LC/MS
BGL2	YGR282C	ND	ND	ND	ND	ND	ND	ND	ND	ND	18433149	Purification & Protein ID	purification (6xHis-Myc-ubiquitin), LC/MS, validation (virtual Western blot)
BIO2	YGR286C	ND	ND	ND	ND	ND	ND	ND	ND	ND	16432255	Purification & Protein ID	purification (HB-ubiquitin (a tandem affinity tag under denaturing conditions)), LC/MS
BMH1	YER177W	ND	ND	ND	ND	ND	ND	ND	ND	ND	16432255	Purification & Protein ID	purification (HB-ubiquitin (a tandem affinity tag under denaturing conditions)), LC/MS
BNA3	YJL060W	ND	ND	ND	ND	ND	ND	ND	ND	ND	16432255	Purification & Protein ID	purification (HB-ubiquitin (a tandem affinity tag under denaturing conditions)), LC/MS
BPT1	YLL015W	ND	ND	ND	ND	ND	ND	ND	ND	Proteasomal Degradation	17644757	Purification & Protein ID	purification (ubiquitin-chain by UBA domain-containing protein, 6xHis-ubiquitin (two-step)), LC/MS, validation (statistical quantitative analysis)
BPT1	YLL015W	K1539	ND	ND	ND	ND	ND	ND	ND	ND	18433149	Purification & Protein ID	purification (6xHis-Myc-ubiquitin), LC/MS, validation (virtual Western blot)
BRO1	YPL084W	ND	ND	ND	ND	ND	ND	ND	ND	ND	18433149	Purification & Protein ID	purification (6xHis-Myc-ubiquitin), LC/MS, validation (virtual Western blot)
BSC5	YNR069C	ND	ND	ND	HECT	NA	RSP5	ND	ND	ND	17551511	Ub-conjugate Confirmation	protein microarray (in vitro)
BSD2	YBR290W	K312	ND	ND	ND	ND	ND	ND	ND	ND	12872131	Purification & Protein ID	purification (ubiquitin-chain by UBA domain-containing protein, 6xHis-ubiquitin (two-step)), LC/MS
BSP1	YPR171W	ND	ND	ND	ND	ND	ND	ND	ND	ND	18433149	Purification & Protein ID	purification (6xHis-Myc-ubiquitin), LC/MS, validation (virtual Western blot)
BTN2	YGR142W	ND	ND	ND	ND	ND	ND	ND	ND	Proteasomal Degradation	17644757	Purification & Protein ID	purification (ubiquitin-chain by UBA domain-containing protein, 6xHis-ubiquitin (two-step)), LC/MS, validation (statistical quantitative analysis)
BUD3	YCL014W	ND	ND	ND	ND	ND	ND	ND	ND	ND	18433149	Purification & Protein ID	purification (6xHis-Myc-ubiquitin), LC/MS, validation (virtual Western blot)
BUD4	YJR092W	ND	ND	ND	ND	ND	ND	ND	ND	ND	16432255	Purification & Protein ID	purification (HB-ubiquitin (a tandem affinity tag under denaturing conditions)), LC/MS
BUD4	YJR092W	ND	MULTI	ND	ND	ND	ND	RPN10	ND	Proteasomal Degradation	17644757	Purification & Protein ID	purification (ubiquitin-chain by UBA domain-containing protein, 6xHis-ubiquitin (two-step)), LC/MS, validation (statistical quantitative analysis)
BUL1	YMR275C	ND	MULTI	ND	HECT	NA	RSP5	ND	ND	ND	15955809	Ub-conjugate Confirmation	luminescent assay (biotin-ubiquitin, GST-substrate)
BUL1	YMR275C	ND	ND	ND	HECT	NA	RSP5	ND	ND	ND	17551511	Ub-conjugate Confirmation	protein microarray (in vitro)
CAK1	YFL029C	ND	ND	ND	ND	ND	ND	ND	ND	ND	18433149	Purification & Protein ID	purification (6xHis-Myc-ubiquitin), LC/MS, validation (virtual Western blot)
CAM1	YPL048W	ND	ND	ND	ND	ND	ND	ND	ND	ND	16432255	Purification & Protein ID	purification (HB-ubiquitin (a tandem affinity tag under denaturing conditions)), LC/MS
CAR2	YLR438W	ND	ND	ND	ND	ND	ND	ND	ND	ND	16432255	Purification & Protein ID	purification (HB-ubiquitin (a tandem affinity tag under denaturing conditions)), LC/MS
CAT8	YMR280C	ND	ND	ND	ND	ND	ND	ND	ND	ND	18433149	Purification & Protein ID	purification (6xHis-Myc-ubiquitin), LC/MS, validation (virtual Western blot)
CBF5	YLR175W	ND	MULTI	ND	ND	ND	ND	ND	ND	ND	15699485	Purification & Protein ID	purification (ubiquitin-chain by UBA domain-containing protein, 6xHis-ubiquitin (two-step)), LC/MS
CBF5	YLR175W	ND	ND	ND	ND	ND	ND	ND	ND	ND	16432255	Purification & Protein ID	purification (HB-ubiquitin (a tandem affinity tag under denaturing conditions)), LC/MS
CBF5	YLR175W	ND	ND	ND	ND	ND	ND	ND	ND	Proteasomal Degradation	17644757	Purification & Protein ID	purification (ubiquitin-chain by UBA domain-containing protein, 6xHis-ubiquitin (two-step)), LC/MS, validation (statistical quantitative analysis)
CBR1	YIL043C	ND	MULTI	ND	ND	ND	ND	ND	ND	ND	15699485	Purification & Protein ID	purification (ubiquitin-chain by UBA domain-containing protein, 6xHis-ubiquitin (two-step)), LC/MS
CCH1	YGR217W	ND	ND	ND	ND	ND	ND	ND	ND	Proteasomal Degradation	17644757	Purification & Protein ID	purification (ubiquitin-chain by UBA domain-containing protein, 6xHis-ubiquitin (two-step)), LC/MS, validation (statistical quantitative analysis)
CCT1	YDR212W	ND	ND	ND	ND	ND	ND	ND	ND	ND	16432255	Purification & Protein ID	purification (HB-ubiquitin (a tandem affinity tag under denaturing conditions)), LC/MS
CCT2	YIL142W	ND	ND	ND	ND	ND	ND	ND	ND	Proteasomal Degradation	17644757	Purification & Protein ID	purification (ubiquitin-chain by UBA domain-containing protein, 6xHis-ubiquitin (two-step)), LC/MS, validation (statistical quantitative analysis)
CCT3	YJL014W	ND	ND	ND	ND	ND	ND	ND	ND	ND	18433149	Purification & Protein ID	purification (6xHis-Myc-ubiquitin), LC/MS, validation (virtual Western blot)
CCT4	YDL143W	ND	ND	ND	ND	ND	ND	ND	ND	Proteasomal Degradation	17644757	Purification & Protein ID	purification (ubiquitin-chain by UBA domain-containing protein, 6xHis-ubiquitin (two-step)), LC/MS, validation (statistical quantitative analysis)
CCT4	YDL143W	ND	ND	ND	ND	ND	ND	ND	ND	ND	18433149	Purification & Protein ID	purification (6xHis-Myc-ubiquitin), LC/MS, validation (virtual Western blot)
CCT8	YJL008C	K15	ND	ND	ND	ND	ND	ND	ND	ND	12872131	Purification & Protein ID	purification (ubiquitin-chain by UBA domain-containing protein, 6xHis-ubiquitin (two-step)), LC/MS
CCT8	YJL008C	ND	ND	ND	ND	ND	ND	ND	ND	Proteasomal Degradation	17644757	Purification & Protein ID	purification (ubiquitin-chain by UBA domain-containing protein, 6xHis-ubiquitin (two-step)), LC/MS, validation (statistical quantitative analysis)
CCT8	YJL008C	ND	ND	ND	ND	ND	ND	ND	ND	ND	18433149	Purification & Protein ID	purification (6xHis-Myc-ubiquitin), LC/MS, validation (virtual Western blot)
CDC10	YCR002C	ND	ND	ND	ND	ND	ND	ND	ND	ND	18433149	Purification & Protein ID	purification (6xHis-Myc-ubiquitin), LC/MS, validation (virtual Western blot)
CDC16	YKL022C	ND	ND	ND	ND	ND	ND	ND	ND	ND	18433149	Purification & Protein ID	purification (6xHis-Myc-ubiquitin), LC/MS, validation (virtual Western blot)
CDC20	YGL116W	ND	ND	ND	RING	APC	CDH1	ND	ND	ND	11448992	Protein Stability Assay	Western blot
CDC20	YGL116W	ND	MULTI	ND	ND	ND	ND	RPN10	ND	Proteasomal Degradation	17644757	Purification & Protein ID	purification (ubiquitin-chain by UBA domain-containing protein, 6xHis-ubiquitin (two-step)), LC/MS, validation (statistical quantitative analysis)
CDC3	YLR314C	ND	MULTI	ND	HECT	NA	RSP5	ND	ND	ND	15955809	Ub-conjugate Confirmation	luminescent assay (biotin-ubiquitin, GST-substrate)
CDC3	YLR314C	ND	ND	ND	ND	ND	ND	ND	ND	ND	18433149	Purification & Protein ID	purification (6xHis-Myc-ubiquitin), LC/MS, validation (virtual Western blot)
CDC34	YDR054C	ND	ND	ND	ND	ND	ND	ND	ND	ND	18433149	Purification & Protein ID	purification (6xHis-Myc-ubiquitin), LC/MS, validation (virtual Western blot)
CDC37	YDR168W	ND	ND	ND	ND	ND	ND	ND	ND	ND	18433149	Purification & Protein ID	purification (6xHis-Myc-ubiquitin), LC/MS, validation (virtual Western blot)
CDC4	YFL009W	ND	AUTO	CDC34	RING	SCF	CDC4	ND	ND	Proteasomal Degradation	9844630	Ub-conjugate Confirmation	Western blot
CDC4	YFL009W	ND	AUTO	CDC34	RING	SCF	CDC4	ND	ND	Proteasomal Degradation	10430906	Protein Stability Assay	Western blot
CDC4	YFL009W	ND	AUTO	CDC34	RING	SCF	CDC4	ND	ND	ND	14747994	High MW Product Confirmation	Western blot (in vitro)
CDC47	YBR202W	ND	ND	ND	ND	ND	ND	ND	ND	Proteasomal Degradation	17644757	Purification & Protein ID	purification (ubiquitin-chain by UBA domain-containing protein, 6xHis-ubiquitin (two-step)), LC/MS, validation (statistical quantitative analysis)
CDC47	YBR202W	ND	ND	ND	ND	ND	ND	ND	ND	ND	18433149	Purification & Protein ID	purification (6xHis-Myc-ubiquitin), LC/MS, validation (virtual Western blot)
CDC48	YDL126C	K594;K673	ND	ND	ND	ND	ND	ND	ND	ND	12872131	Purification & Protein ID	purification (ubiquitin-chain by UBA domain-containing protein, 6xHis-ubiquitin (two-step)), LC/MS
CDC48	YDL126C	ND	ND	ND	ND	ND	ND	ND	ND	ND	16432255	Purification & Protein ID	purification (HB-ubiquitin (a tandem affinity tag under denaturing conditions)), LC/MS
CDC48	YDL126C	ND	MULTI	ND	ND	ND	ND	ND	ND	ND	15699485	Purification & Protein ID	purification (ubiquitin-chain by UBA domain-containing protein, 6xHis-ubiquitin (two-step)), LC/MS
CDC48	YDL126C	ND	ND	ND	ND	ND	ND	ND	ND	Proteasomal Degradation	17644757	Purification & Protein ID	purification (ubiquitin-chain by UBA domain-containing protein, 6xHis-ubiquitin (two-step)), LC/MS, validation (statistical quantitative analysis)
CDC48	YDL126C	ND	ND	ND	ND	ND	ND	ND	ND	ND	18433149	Purification & Protein ID	purification (6xHis-Myc-ubiquitin), LC/MS, validation (virtual Western blot)
CDC5	YMR001C	ND	ND	ND	RING	APC	CDH1	ND	ND	ND	9560342	Protein Stability Assay	Western blot
CDC5	YMR001C	ND	ND	ND	RING	APC	CDH1	ND	ND	ND	11566880	Interaction Assay	with substrate receptor
CDC5	YMR001C	ND	MULTI	ND	ND	ND	ND	RPN10	ND	Proteasomal Degradation	17644757	Purification & Protein ID	purification (ubiquitin-chain by UBA domain-containing protein, 6xHis-ubiquitin (two-step)), LC/MS, validation (statistical quantitative analysis)
CDC53	YDL132W	ND	ND	ND	ND	ND	ND	ND	ND	Proteasomal Degradation	17644757	Purification & Protein ID	purification (ubiquitin-chain by UBA domain-containing protein, 6xHis-ubiquitin (two-step)), LC/MS, validation (statistical quantitative analysis)
CDC54	YPR019W	ND	ND	ND	ND	ND	ND	ND	ND	ND	18433149	Purification & Protein ID	purification (6xHis-Myc-ubiquitin), LC/MS, validation (virtual Western blot)
CDC6	YJL194W	ND	ND	CDC34	RING	SCF	CDC4	ND	ND	ND	9312054	Protein Stability Assay	Western blot
CDC6	YJL194W	ND	ND	CDC34	RING	SCF	CDC4	ND	ND	ND	10085159	High MW Product Confirmation	Western blot
CDC6	YJL194W	ND	ND	CDC34	RING	SCF	CDC4	ND	ND	ND	10512865	High MW Product Confirmation	autoradiography (in vitro)
CDC60	YPL160W	ND	ND	ND	ND	ND	ND	ND	ND	ND	16432255	Purification & Protein ID	purification (HB-ubiquitin (a tandem affinity tag under denaturing conditions)), LC/MS
CDC7	YDL017W	ND	ND	ND	ND	ND	ND	ND	ND	ND	18433149	Purification & Protein ID	purification (6xHis-Myc-ubiquitin), LC/MS, validation (virtual Western blot)
CHC1	YGL206C	ND	ND	ND	ND	ND	ND	ND	ND	ND	16432255	Purification & Protein ID	purification (HB-ubiquitin (a tandem affinity tag under denaturing conditions)), LC/MS
CHC1	YGL206C	ND	ND	ND	ND	ND	ND	ND	ND	Proteasomal Degradation	17644757	Purification & Protein ID	purification (ubiquitin-chain by UBA domain-containing protein, 6xHis-ubiquitin (two-step)), LC/MS, validation (statistical quantitative analysis)
CHD1	YER164W	K1144	ND	ND	ND	ND	ND	ND	ND	ND	12872131	Purification & Protein ID	purification (ubiquitin-chain by UBA domain-containing protein, 6xHis-ubiquitin (two-step)), LC/MS
CHS1	YNL192W	ND	ND	ND	ND	ND	ND	ND	ND	Proteasomal Degradation	17644757	Purification & Protein ID	purification (ubiquitin-chain by UBA domain-containing protein, 6xHis-ubiquitin (two-step)), LC/MS, validation (statistical quantitative analysis)
CHS2	YBR038W	ND	ND	ND	ND	ND	ND	ND	ND	ND	16432255	Purification & Protein ID	purification (HB-ubiquitin (a tandem affinity tag under denaturing conditions)), LC/MS
CHS3	YBR023C	K136	ND	ND	ND	ND	ND	ND	ND	ND	12872131	Purification & Protein ID	purification (ubiquitin-chain by UBA domain-containing protein, 6xHis-ubiquitin (two-step)), LC/MS
CHS7	YHR142W	ND	MULTI	ND	ND	ND	ND	RPN10	ND	Proteasomal Degradation	15699485	Purification & Protein ID	purification (ubiquitin-chain by UBA domain-containing protein, 6xHis-ubiquitin (two-step)), LC/MS
CIN8	YEL061C	ND	ND	ND	RING	APC	CDH1	ND	ND	ND	11694576	Protein Stability Assay	Western blot
CIT1	YNR001C	ND	ND	ND	ND	ND	ND	ND	ND	Proteasomal Degradation	17644757	Purification & Protein ID	purification (ubiquitin-chain by UBA domain-containing protein, 6xHis-ubiquitin (two-step)), LC/MS, validation (statistical quantitative analysis)
CIT2	YCR005C	K385;K354	ND	ND	ND	ND	ND	ND	ND	ND	12872131	Purification & Protein ID	purification (ubiquitin-chain by UBA domain-containing protein, 6xHis-ubiquitin (two-step)), LC/MS
CIT2	YCR005C	ND	ND	ND	ND	ND	ND	ND	ND	ND	16432255	Purification & Protein ID	purification (HB-ubiquitin (a tandem affinity tag under denaturing conditions)), LC/MS
CIT2	YCR005C	ND	MULTI	ND	ND	ND	ND	ND	ND	ND	15699485	Purification & Protein ID	purification (ubiquitin-chain by UBA domain-containing protein, 6xHis-ubiquitin (two-step)), LC/MS
CIT2	YCR005C	ND	MULTI	ND	ND	ND	ND	RPN10	ND	Proteasomal Degradation	17644757	Purification & Protein ID	purification (ubiquitin-chain by UBA domain-containing protein, 6xHis-ubiquitin (two-step)), LC/MS, validation (statistical quantitative analysis)
CIT2	YCR005C	K184;K239	ND	ND	ND	ND	ND	ND	ND	ND	18433149	Purification & Protein ID	purification (6xHis-Myc-ubiquitin), LC/MS, validation (virtual Western blot)
CLB1	YGR108W	ND	ND	ND	RING	APC	AMA1	ND	ND	ND	11114178	High MW Product Confirmation	Western blot (in vitro)
CLB2	YPR119W	ND	ND	ND	RING	APC	CDH1	ND	ND	ND	9334304	Protein Stability Assay	Western blot
CLB2	YPR119W	ND	ND	ND	RING	APC	CDH1	ND	ND	ND	11566880	Protein Stability Assay	Western blot
CLB2	YPR119W	ND	ND	ND	ND	ND	ND	ND	ND	Proteasomal Degradation	17644757	Purification & Protein ID	purification (ubiquitin-chain by UBA domain-containing protein, 6xHis-ubiquitin (two-step)), LC/MS, validation (statistical quantitative analysis)
CLB3	YDL155W	ND	ND	ND	RING	APC	CDH1	ND	ND	ND	11566880	Interaction Assay	with substrate receptor
CLB5	YPR120C	ND	ND	ND	RING	APC	CDC20	ND	ND	ND	10647015	Protein Stability Assay	fluorescence microscopy
CLB5	YPR120C	ND	ND	ND	RING	APC	AMA1	ND	ND	ND	17459880	Protein Stability Assay	Western blot
CLB6	YGR109C	ND	ND	CDC34	RING	SCF	CDC4	ND	ND	ND	16508019	Protein Stability Assay	Western blot
CLN1	YMR199W	ND	ND	ND	RING	SCF	GRR1	ND	ND	ND	7883165	Protein Stability Assay	fluorography
CLN1	YMR199W	ND	ND	CDC34	RING	SCF	GRR1	ND	ND	ND	9346238	High MW Product Confirmation	Western blot (in vitro)
CLN1	YMR199W	ND	MULTI	ND	ND	ND	ND	RPN10	ND	Proteasomal Degradation	17644757	Purification & Protein ID	purification (ubiquitin-chain by UBA domain-containing protein, 6xHis-ubiquitin (two-step)), LC/MS, validation (statistical quantitative analysis)
CLN2	YPL256C	ND	MULTI	CDC34	ND	ND	ND	ND	ND	ND	7835341	High MW Product Confirmation	fluorography (in vitro)
CLN2	YPL256C	ND	ND	ND	RING	SCF	GRR1	ND	ND	ND	7883165	Protein Stability Assay	fluorography
CLN2	YPL256C	ND	ND	ND	RING	SCF	GRR1	ND	ND	ND	9346238	Interaction Assay	with substrate receptor
CLN2	YPL256C	ND	ND	ND	ND	ND	ND	ND	ND	Proteasomal Degradation	17644757	Purification & Protein ID	purification (ubiquitin-chain by UBA domain-containing protein, 6xHis-ubiquitin (two-step)), LC/MS, validation (statistical quantitative analysis)
CMD1	YBR109C	ND	MULTI	ND	ND	ND	ND	ND	ND	ND	1309706	Ub-conjugate Confirmation	autoradiography
CNA2	YML057W	ND	ND	ND	ND	ND	ND	ND	ND	Proteasomal Degradation	17644757	Purification & Protein ID	purification (ubiquitin-chain by UBA domain-containing protein, 6xHis-ubiquitin (two-step)), LC/MS, validation (statistical quantitative analysis)
CNM67	YNL225C	ND	ND	ND	ND	ND	ND	ND	ND	ND	18433149	Purification & Protein ID	purification (6xHis-Myc-ubiquitin), LC/MS, validation (virtual Western blot)
COG2	YGR120C	ND	ND	ND	ND	ND	ND	ND	ND	ND	18433149	Purification & Protein ID	purification (6xHis-Myc-ubiquitin), LC/MS, validation (virtual Western blot)
COG4	YPR105C	ND	ND	ND	ND	ND	ND	ND	ND	ND	18433149	Purification & Protein ID	purification (6xHis-Myc-ubiquitin), LC/MS, validation (virtual Western blot)
COS3	YML132W	K18;K205	ND	ND	ND	ND	ND	ND	ND	ND	14557538	Purification & Protein ID	purification (6xHis-Myc-ubiquitin), LC/MS
COS4	YFL062W	K205	ND	ND	ND	ND	ND	ND	ND	ND	12872131;14557538	Purification & Protein ID	purification (ubiquitin-chain by UBA domain-containing protein, 6xHis-ubiquitin (two-step)), LC/MS;purification (6xHis-Myc-ubiquitin), LC/MS
COT1	YOR316C	K301	ND	ND	ND	ND	ND	ND	ND	ND	14557538	Purification & Protein ID	purification (6xHis-Myc-ubiquitin), LC/MS
COT1	YOR316C	ND	ND	ND	ND	ND	ND	ND	ND	Proteasomal Degradation	17644757	Purification & Protein ID	purification (ubiquitin-chain by UBA domain-containing protein, 6xHis-ubiquitin (two-step)), LC/MS, validation (statistical quantitative analysis)
COY1	YKL179C	ND	ND	ND	ND	ND	ND	ND	ND	Proteasomal Degradation	17644757	Purification & Protein ID	purification (ubiquitin-chain by UBA domain-containing protein, 6xHis-ubiquitin (two-step)), LC/MS, validation (statistical quantitative analysis)
CPA1	YOR303W	ND	MULTI	ND	ND	ND	ND	RPN10	ND	Proteasomal Degradation	15699485	Purification & Protein ID	purification (ubiquitin-chain by UBA domain-containing protein, 6xHis-ubiquitin (two-step)), LC/MS
CPA1	YOR303W	ND	ND	ND	ND	ND	ND	ND	ND	ND	16432255	Purification & Protein ID	purification (HB-ubiquitin (a tandem affinity tag under denaturing conditions)), LC/MS
CPA1	YOR303W	ND	ND	ND	ND	ND	ND	ND	ND	Proteasomal Degradation	17644757	Purification & Protein ID	purification (ubiquitin-chain by UBA domain-containing protein, 6xHis-ubiquitin (two-step)), LC/MS, validation (statistical quantitative analysis)
CPA2	YJR109C	ND	ND	ND	ND	ND	ND	ND	ND	ND	16432255	Purification & Protein ID	purification (HB-ubiquitin (a tandem affinity tag under denaturing conditions)), LC/MS
CPR1	YDR155C	ND	ND	ND	ND	ND	ND	ND	ND	ND	16432255	Purification & Protein ID	purification (HB-ubiquitin (a tandem affinity tag under denaturing conditions)), LC/MS
CPR1	YDR155C	ND	ND	ND	ND	ND	ND	ND	ND	ND	18433149	Purification & Protein ID	purification (6xHis-Myc-ubiquitin), LC/MS, validation (virtual Western blot)
CPR4	YCR069W	ND	ND	ND	ND	ND	ND	ND	ND	ND	16432255	Purification & Protein ID	purification (HB-ubiquitin (a tandem affinity tag under denaturing conditions)), LC/MS
CPR4	YCR069W	ND	ND	ND	ND	ND	ND	ND	ND	Proteasomal Degradation	17644757	Purification & Protein ID	purification (ubiquitin-chain by UBA domain-containing protein, 6xHis-ubiquitin (two-step)), LC/MS, validation (statistical quantitative analysis)
CPR6	YLR216C	ND	ND	ND	ND	ND	ND	ND	ND	ND	18433149	Purification & Protein ID	purification (6xHis-Myc-ubiquitin), LC/MS, validation (virtual Western blot)
CPS1	YJL172W	ND	ND	ND	HECT	NA	RSP5	ND	ND	Vacuolar Degradation	14657247	Ub-conjugate Confirmation	Western blot
CPS1	YJL172W	ND	ND	ND	HECT	NA	RSP5	ND	ND	Vacuolar Degradation	15086787	High MW Product Confirmation	fluorescence microscopy (GFP (delivery to the interior of the vacuole));Western blot
CPS1	YJL172W	ND	ND	ND	ND	ND	ND	ND	ND	ND	16432255	Purification & Protein ID	purification (HB-ubiquitin (a tandem affinity tag under denaturing conditions)), LC/MS
CPS1	YJL172W	ND	ND	ND	HECT	NA	RSP5	ND	ND	Vacuolar Degradation	17429078	High MW Product Confirmation	Western blot (in vitro)
CPS1	YJL172W	ND	ND	UBC4	RING	SPRF	TUL1	ND	DOA4	ND	11788821	Ub-conjugate Confirmation	Western Blot
CPS1	YJL172W	ND	ND	ND	ND	ND	ND	ND	ND	Proteasomal Degradation	17644757	Purification & Protein ID	purification (ubiquitin-chain by UBA domain-containing protein, 6xHis-ubiquitin (two-step)), LC/MS, validation (statistical quantitative analysis)
CRM1	YGR218W	ND	MULTI	ND	ND	ND	ND	ND	ND	ND	15699485	Purification & Protein ID	purification (ubiquitin-chain by UBA domain-containing protein, 6xHis-ubiquitin (two-step)), LC/MS
CSG2	YBR036C	ND	ND	ND	ND	ND	ND	ND	ND	Proteasomal Degradation	17644757	Purification & Protein ID	purification (ubiquitin-chain by UBA domain-containing protein, 6xHis-ubiquitin (two-step)), LC/MS, validation (statistical quantitative analysis)
CSG2	YBR036C	ND	ND	ND	ND	ND	ND	ND	ND	ND	18433149	Purification & Protein ID	purification (6xHis-Myc-ubiquitin), LC/MS, validation (virtual Western blot)
CSR1	YLR380W	ND	ND	ND	ND	ND	ND	ND	ND	ND	18433149	Purification & Protein ID	purification (6xHis-Myc-ubiquitin), LC/MS, validation (virtual Western blot)
CSR2	YPR030W	K841	ND	ND	ND	ND	ND	ND	ND	ND	12872131	Purification & Protein ID	purification (ubiquitin-chain by UBA domain-containing protein, 6xHis-ubiquitin (two-step)), LC/MS
CSR2	YPR030W	ND	MULTI(K63-linked)	ND	HECT	NA	RSP5	ND	UBP2	ND	17028178	Ub-conjugate Confirmation	autoradiography (in vitro)
CSR2	YPR030W	ND	ND	ND	ND	ND	ND	ND	ND	ND	18433149	Purification & Protein ID	purification (6xHis-Myc-ubiquitin), LC/MS, validation (virtual Western blot)
CTA1	YDR256C	ND	ND	ND	ND	ND	ND	ND	ND	ND	18433149	Purification & Protein ID	purification (6xHis-Myc-ubiquitin), LC/MS, validation (virtual Western blot)
CTC1	YOR065W	ND	ND	ND	ND	ND	ND	ND	ND	ND	16432255	Purification & Protein ID	purification (HB-ubiquitin (a tandem affinity tag under denaturing conditions)), LC/MS
CTF13	YMR094W	ND	ND	ND	RING	SCF	CDC4	ND	ND	ND	9390558	Protein Stability Assay	Western blot
CTF13	YMR094W	ND	AUTO	CDC34	RING	SCF	CTF13	ND	ND	ND	14747994	High MW Product Confirmation	Western blot (in vitro)
CTH1	YDR151C	ND	MULTI	ND	ND	ND	ND	RPN10	ND	Proteasomal Degradation	17644757	Purification & Protein ID	purification (ubiquitin-chain by UBA domain-containing protein, 6xHis-ubiquitin (two-step)), LC/MS, validation (statistical quantitative analysis)
CTH2	YLR136C	ND	ND	ND	ND	ND	ND	ND	ND	ND	16432255	Purification & Protein ID	purification (HB-ubiquitin (a tandem affinity tag under denaturing conditions)), LC/MS
CTH2	YLR136C	ND	MULTI	ND	ND	ND	ND	RPN10	ND	Proteasomal Degradation	17644757	Purification & Protein ID	purification (ubiquitin-chain by UBA domain-containing protein, 6xHis-ubiquitin (two-step)), LC/MS, validation (statistical quantitative analysis)
CTH2	YLR136C	ND	ND	ND	ND	ND	ND	ND	ND	ND	18433149	Purification & Protein ID	purification (6xHis-Myc-ubiquitin), LC/MS, validation (virtual Western blot)
CTK1	YKL139W	ND	ND	ND	ND	ND	ND	ND	ND	ND	18433149	Purification & Protein ID	purification (6xHis-Myc-ubiquitin), LC/MS, validation (virtual Western blot)
CTR1	YPR124W	K340;K345	ND	ND	HECT	NA	RSP5	ND	ND	Vacuolar Degradation	17645432	Ub-conjugate Confirmation	Western blot
CTR9	YOL145C	K196	ND	ND	ND	ND	ND	ND	ND	ND	12872131	Purification & Protein ID	purification (ubiquitin-chain by UBA domain-containing protein, 6xHis-ubiquitin (two-step)), LC/MS
CTR9	YOL145C	ND	ND	ND	ND	ND	ND	ND	ND	ND	16432255	Purification & Protein ID	purification (HB-ubiquitin (a tandem affinity tag under denaturing conditions)), LC/MS
CUE5	YOR042W	K76;K396	ND	ND	ND	ND	ND	ND	ND	ND	12872131	Purification & Protein ID	purification (ubiquitin-chain by UBA domain-containing protein, 6xHis-ubiquitin (two-step)), LC/MS
CUE5	YOR042W	ND	ND	ND	HECT	NA	RSP5	ND	ND	ND	17551511	Ub-conjugate Confirmation	protein microarray (in vitro)
CUE5	YOR042W	ND	ND	ND	ND	ND	ND	ND	ND	ND	18433149	Purification & Protein ID	purification (6xHis-Myc-ubiquitin), LC/MS, validation (virtual Western blot)
CUL3	YGR003W	ND	ND	ND	ND	ND	ND	ND	ND	ND	18433149	Purification & Protein ID	purification (6xHis-Myc-ubiquitin), LC/MS, validation (virtual Western blot)
CUP9	YPL177C	ND	ND	RAD6;UBC4	RING	SPRF	UBR1	ND	ND	ND	9427760	Protein Stability Assay	Western blot
CUP9	YPL177C	ND	MULTI	RAD6	RING	SPRF	UBR1	ND	ND	ND	10850718	High MW Product Confirmation	autoradiography (in vitro)
CYC1	YJR048W	K10	MULTI(K48-linked)	ND	ND	ND	ND	ND	ND	ND	1309759	Ub-conjugate Confirmation	autoradiography
CYC1	YJR048W	ND	ND	ND	ND	ND	ND	ND	ND	ND	16432255	Purification & Protein ID	purification (HB-ubiquitin (a tandem affinity tag under denaturing conditions)), LC/MS
CYC7	YEL039C	K9;K14	MONO;MULTI(K48-linked)	ND	ND	ND	ND	ND	ND	ND	1851166	Ub-conjugate Confirmation	autoradiography
CYK2	YMR032W	ND	ND	CDC34	RING	SCF	GRR1	ND	ND	Proteasomal Degradation	15775961	Protein Stability Assay	Western blot
CYM1	YDR430C	ND	ND	ND	ND	ND	ND	ND	ND	ND	18433149	Purification & Protein ID	purification (6xHis-Myc-ubiquitin), LC/MS, validation (virtual Western blot)
CYS4	YGR155W	K235	ND	ND	ND	ND	ND	ND	ND	ND	18433149	Purification & Protein ID	purification (6xHis-Myc-ubiquitin), LC/MS, validation (virtual Western blot)
DBP1	YPL119C	ND	ND	ND	ND	ND	ND	ND	ND	ND	18433149	Purification & Protein ID	purification (6xHis-Myc-ubiquitin), LC/MS, validation (virtual Western blot)
DBP3	YGL078C	ND	ND	ND	ND	ND	ND	ND	ND	ND	18433149	Purification & Protein ID	purification (6xHis-Myc-ubiquitin), LC/MS, validation (virtual Western blot)
DDI1	YER143W	K171;K257	ND	ND	ND	ND	ND	ND	ND	ND	12872131	Purification & Protein ID	purification (ubiquitin-chain by UBA domain-containing protein, 6xHis-ubiquitin (two-step)), LC/MS
DDI1	YER143W	K171;K257	ND	ND	ND	ND	ND	ND	ND	ND	14557538	Purification & Protein ID	purification (6xHis-Myc-ubiquitin), LC/MS
DDI1	YER143W	ND	ND	ND	ND	ND	ND	ND	ND	ND	16432255	Purification & Protein ID	purification (HB-ubiquitin (a tandem affinity tag under denaturing conditions)), LC/MS
DDI1	YER143W	ND	ND	ND	ND	ND	ND	ND	ND	Proteasomal Degradation	17644757	Purification & Protein ID	purification (ubiquitin-chain by UBA domain-containing protein, 6xHis-ubiquitin (two-step)), LC/MS, validation (statistical quantitative analysis)
DDI1	YER143W	ND	ND	ND	ND	ND	ND	ND	ND	ND	18433149	Purification & Protein ID	purification (6xHis-Myc-ubiquitin), LC/MS, validation (virtual Western blot)
DDR48	YMR173W	ND	MULTI	ND	ND	ND	ND	RPN10	ND	Proteasomal Degradation	15699485	Purification & Protein ID	purification (ubiquitin-chain by UBA domain-containing protein, 6xHis-ubiquitin (two-step)), LC/MS
DED1	YOR204W	ND	ND	ND	ND	ND	ND	ND	ND	ND	18433149	Purification & Protein ID	purification (6xHis-Myc-ubiquitin), LC/MS, validation (virtual Western blot)
DED81	YHR019C	ND	ND	ND	ND	ND	ND	ND	ND	ND	16432255	Purification & Protein ID	purification (HB-ubiquitin (a tandem affinity tag under denaturing conditions)), LC/MS
DFG5	YMR238W	ND	ND	ND	ND	ND	ND	ND	ND	ND	18433149	Purification & Protein ID	purification (6xHis-Myc-ubiquitin), LC/MS, validation (virtual Western blot)
DFM1	YDR411C	ND	ND	ND	ND	ND	ND	ND	ND	Proteasomal Degradation	17644757	Purification & Protein ID	purification (ubiquitin-chain by UBA domain-containing protein, 6xHis-ubiquitin (two-step)), LC/MS, validation (statistical quantitative analysis)
DHH1	YDL160C	ND	ND	ND	ND	ND	ND	ND	ND	ND	16432255	Purification & Protein ID	purification (HB-ubiquitin (a tandem affinity tag under denaturing conditions)), LC/MS
DIA1	YMR316W	ND	ND	ND	HECT	NA	RSP5	ND	ND	ND	17551511	Ub-conjugate Confirmation	protein microarray (in vitro)
DIA3	YDL024C	ND	ND	ND	ND	ND	ND	ND	ND	ND	18433149	Purification & Protein ID	purification (6xHis-Myc-ubiquitin), LC/MS, validation (virtual Western blot)
DLD3	YEL071W	K17	ND	ND	ND	ND	ND	ND	ND	ND	12872131	Purification & Protein ID	purification (ubiquitin-chain by UBA domain-containing protein, 6xHis-ubiquitin (two-step)), LC/MS
DLD3	YEL071W	ND	ND	ND	ND	ND	ND	ND	ND	ND	16432255	Purification & Protein ID	purification (HB-ubiquitin (a tandem affinity tag under denaturing conditions)), LC/MS
DLD3	YEL071W	ND	ND	ND	ND	ND	ND	ND	ND	ND	18433149	Purification & Protein ID	purification (6xHis-Myc-ubiquitin), LC/MS, validation (virtual Western blot)
DNF1	YER166W	ND	ND	ND	ND	ND	ND	ND	ND	ND	18433149	Purification & Protein ID	purification (6xHis-Myc-ubiquitin), LC/MS, validation (virtual Western blot)
DOS2	YDR068W	ND	ND	ND	ND	ND	ND	ND	ND	ND	18433149	Purification & Protein ID	purification (6xHis-Myc-ubiquitin), LC/MS, validation (virtual Western blot)
DPL1	YDR294C	ND	ND	ND	ND	ND	ND	ND	ND	Proteasomal Degradation	17644757	Purification & Protein ID	purification (ubiquitin-chain by UBA domain-containing protein, 6xHis-ubiquitin (two-step)), LC/MS, validation (statistical quantitative analysis)
DPS1	YLL018C	ND	ND	ND	ND	ND	ND	ND	ND	ND	16432255	Purification & Protein ID	purification (HB-ubiquitin (a tandem affinity tag under denaturing conditions)), LC/MS
DRE2	YKR071C	ND	MULTI	ND	ND	ND	ND	ND	ND	ND	15699485	Purification & Protein ID	purification (ubiquitin-chain by UBA domain-containing protein, 6xHis-ubiquitin (two-step)), LC/MS
DRE2	YKR071C	ND	ND	ND	ND	ND	ND	ND	ND	ND	16432255	Purification & Protein ID	purification (HB-ubiquitin (a tandem affinity tag under denaturing conditions)), LC/MS
DRE2	YKR071C	ND	ND	ND	ND	ND	ND	ND	ND	ND	18433149	Purification & Protein ID	purification (6xHis-Myc-ubiquitin), LC/MS, validation (virtual Western blot)
DSE1	YER124C	K553	ND	ND	ND	ND	ND	ND	ND	ND	16432255	Purification & Protein ID	purification (HB-ubiquitin (a tandem affinity tag under denaturing conditions)), LC/MS
DSE1	YER124C	ND	MULTI	ND	ND	ND	ND	RPN10	ND	Proteasomal Degradation	17644757	Purification & Protein ID	purification (ubiquitin-chain by UBA domain-containing protein, 6xHis-ubiquitin (two-step)), LC/MS, validation (statistical quantitative analysis)
DSE4	YNR067C	ND	ND	ND	ND	ND	ND	ND	ND	ND	18433149	Purification & Protein ID	purification (6xHis-Myc-ubiquitin), LC/MS, validation (virtual Western blot)
DUR1,2	YBR208C	ND	ND	ND	ND	ND	ND	ND	ND	ND	16432255	Purification & Protein ID	purification (HB-ubiquitin (a tandem affinity tag under denaturing conditions)), LC/MS
EAF7	YNL136W	ND	MULTI	ND	HECT	NA	RSP5	ND	ND	ND	15955809	Ub-conjugate Confirmation	luminescent assay (biotin-ubiquitin, GST-substrate)
EAF7	YNL136W	ND	ND	ND	ND	ND	ND	ND	ND	ND	18433149	Purification & Protein ID	purification (6xHis-Myc-ubiquitin), LC/MS, validation (virtual Western blot)
EAR1	YMR171C	ND	ND	ND	ND	ND	ND	ND	ND	ND	16432255	Purification & Protein ID	purification (HB-ubiquitin (a tandem affinity tag under denaturing conditions)), LC/MS
EAR1	YMR171C	ND	ND	ND	HECT	NA	RSP5	ND	ND	ND	17551511	Ub-conjugate Confirmation	protein microarray (in vitro)
EAR1	YMR171C	K384	ND	ND	ND	ND	ND	ND	ND	ND	18433149	Purification & Protein ID	purification (6xHis-Myc-ubiquitin), LC/MS, validation (virtual Western blot)
ECM14	YHR132C	ND	ND	ND	ND	ND	ND	ND	ND	Proteasomal Degradation	17644757	Purification & Protein ID	purification (ubiquitin-chain by UBA domain-containing protein, 6xHis-ubiquitin (two-step)), LC/MS, validation (statistical quantitative analysis)
ECM21	YBL101C	K577;K651;K712;K794;K807;K1024	ND	ND	ND	ND	ND	ND	ND	ND	12872131	Purification & Protein ID	purification (ubiquitin-chain by UBA domain-containing protein, 6xHis-ubiquitin (two-step)), LC/MS
ECM21	YBL101C	K577;K651;K712;K794;K807;K1024	ND	ND	ND	ND	ND	ND	ND	ND	14557538	Purification & Protein ID	purification (6xHis-Myc-ubiquitin), LC/MS
ECM21	YBL101C	ND	ND	ND	ND	ND	ND	ND	ND	ND	16432255	Purification & Protein ID	purification (HB-ubiquitin (a tandem affinity tag under denaturing conditions)), LC/MS
ECM21	YBL101C	ND	MULTI	ND	ND	ND	ND	RPN10	ND	Proteasomal Degradation	15699485	Purification & Protein ID	purification (ubiquitin-chain by UBA domain-containing protein, 6xHis-ubiquitin (two-step)), LC/MS
ECM21	YBL101C	ND	MULTI(K63-linked)	ND	HECT	NA	RSP5	ND	UBP2	ND	17028178	Ub-conjugate Confirmation	autoradiography (in vitro)
ECM21	YBL101C	ND	ND	ND	ND	ND	ND	ND	ND	Proteasomal Degradation	17644757	Purification & Protein ID	purification (ubiquitin-chain by UBA domain-containing protein, 6xHis-ubiquitin (two-step)), LC/MS, validation (statistical quantitative analysis)
ECM21	YBL101C	K191;K577;K651;K712;K807	ND	ND	ND	ND	ND	ND	ND	ND	18433149	Purification & Protein ID	purification (6xHis-Myc-ubiquitin), LC/MS, validation (virtual Western blot)
ECM29	YHL030W	ND	MULTI	ND	ND	ND	ND	RPN10	ND	Proteasomal Degradation	17644757	Purification & Protein ID	purification (ubiquitin-chain by UBA domain-containing protein, 6xHis-ubiquitin (two-step)), LC/MS, validation (statistical quantitative analysis)
ECM29	YHL030W	ND	ND	ND	ND	ND	ND	ND	ND	ND	18433149	Purification & Protein ID	purification (6xHis-Myc-ubiquitin), LC/MS, validation (virtual Western blot)
ECM3	YOR092W	ND	MULTI	ND	ND	ND	ND	RPN10	ND	Proteasomal Degradation	17644757	Purification & Protein ID	purification (ubiquitin-chain by UBA domain-containing protein, 6xHis-ubiquitin (two-step)), LC/MS, validation (statistical quantitative analysis)
EEB1	YPL095C	ND	MULTI	ND	ND	ND	ND	RPN10	ND	Proteasomal Degradation	17644757	Purification & Protein ID	purification (ubiquitin-chain by UBA domain-containing protein, 6xHis-ubiquitin (two-step)), LC/MS, validation (statistical quantitative analysis)
EFT2	YDR385W	K87	MULTI	ND	ND	ND	ND	ND	ND	ND	15699485	Purification & Protein ID	purification (ubiquitin-chain by UBA domain-containing protein, 6xHis-ubiquitin (two-step)), LC/MS
EFT2	YDR385W	ND	ND	ND	ND	ND	ND	ND	ND	ND	16432255	Purification & Protein ID	purification (HB-ubiquitin (a tandem affinity tag under denaturing conditions)), LC/MS
EFT2	YDR385W	ND	MULTI	ND	ND	ND	ND	RPN10	ND	Proteasomal Degradation	17644757	Purification & Protein ID	purification (ubiquitin-chain by UBA domain-containing protein, 6xHis-ubiquitin (two-step)), LC/MS, validation (statistical quantitative analysis)
EGD2	YHR193C	ND	ND	UBC4;UBC5	RING	SPRF	MOT2	ND	ND	ND	16926149	Ub-conjugate Confirmation	Western blot
ELA1	YNL230C	ND	ND	ND	ND	ND	ND	ND	ND	ND	18433149	Purification & Protein ID	purification (6xHis-Myc-ubiquitin), LC/MS, validation (virtual Western blot)
ELO3	YLR372W	ND	ND	ND	ND	ND	ND	ND	ND	ND	18433149	Purification & Protein ID	purification (6xHis-Myc-ubiquitin), LC/MS, validation (virtual Western blot)
ELP3	YPL086C	K453	ND	ND	ND	ND	ND	ND	ND	ND	12872131	Purification & Protein ID	purification (ubiquitin-chain by UBA domain-containing protein, 6xHis-ubiquitin (two-step)), LC/MS
ENA5	YDR038C	K196	ND	ND	ND	ND	ND	ND	ND	ND	14557538	Purification & Protein ID	purification (6xHis-Myc-ubiquitin), LC/MS
ENO1	YGR254W	ND	MULTI	ND	ND	ND	ND	ND	ND	ND	15699485	Purification & Protein ID	purification (ubiquitin-chain by UBA domain-containing protein, 6xHis-ubiquitin (two-step)), LC/MS
ENO1	YGR254W	ND	ND	ND	ND	ND	ND	ND	ND	Proteasomal Degradation	17644757	Purification & Protein ID	purification (ubiquitin-chain by UBA domain-containing protein, 6xHis-ubiquitin (two-step)), LC/MS, validation (statistical quantitative analysis)
ENO1	YGR254W	ND	ND	ND	ND	ND	ND	ND	ND	ND	18433149	Purification & Protein ID	purification (6xHis-Myc-ubiquitin), LC/MS, validation (virtual Western blot)
ENO2	YHR174W	ND	MULTI	ND	ND	ND	ND	ND	ND	ND	15699485	Purification & Protein ID	purification (ubiquitin-chain by UBA domain-containing protein, 6xHis-ubiquitin (two-step)), LC/MS
ENO2	YHR174W	ND	ND	ND	ND	ND	ND	ND	ND	ND	16432255	Purification & Protein ID	purification (HB-ubiquitin (a tandem affinity tag under denaturing conditions)), LC/MS
ENT2	YLR206W	ND	ND	ND	HECT	NA	RSP5	ND	ND	ND	17551511	Ub-conjugate Confirmation	protein microarray (in vitro)
ERG1	YGR175C	K284;K311	ND	ND	ND	ND	ND	ND	ND	ND	12872131	Purification & Protein ID	purification (ubiquitin-chain by UBA domain-containing protein, 6xHis-ubiquitin (two-step)), LC/MS
ERG1	YGR175C	K284;K311	ND	ND	ND	ND	ND	ND	ND	ND	14557538	Purification & Protein ID	purification (6xHis-Myc-ubiquitin), LC/MS
ERG1	YGR175C	ND	ND	ND	ND	ND	ND	ND	ND	ND	16432255	Purification & Protein ID	purification (HB-ubiquitin (a tandem affinity tag under denaturing conditions)), LC/MS
ERG1	YGR175C	ND	MULTI	ND	ND	ND	ND	ND	ND	ND	15699485	Purification & Protein ID	purification (ubiquitin-chain by UBA domain-containing protein, 6xHis-ubiquitin (two-step)), LC/MS
ERG1	YGR175C	K311;K360	ND	ND	ND	ND	ND	ND	ND	ND	18433149	Purification & Protein ID	purification (6xHis-Myc-ubiquitin), LC/MS, validation (virtual Western blot)
ERG11	YHR007C	ND	MULTI	ND	ND	ND	ND	ND	ND	ND	15699485	Purification & Protein ID	purification (ubiquitin-chain by UBA domain-containing protein, 6xHis-ubiquitin (two-step)), LC/MS
ERG11	YHR007C	ND	ND	ND	ND	ND	ND	ND	ND	Proteasomal Degradation	17644757	Purification & Protein ID	purification (ubiquitin-chain by UBA domain-containing protein, 6xHis-ubiquitin (two-step)), LC/MS, validation (statistical quantitative analysis)
ERG11	YHR007C	ND	ND	ND	ND	ND	ND	ND	ND	ND	18433149	Purification & Protein ID	purification (6xHis-Myc-ubiquitin), LC/MS, validation (virtual Western blot)
ERG13	YML126C	ND	ND	ND	ND	ND	ND	ND	ND	ND	16432255	Purification & Protein ID	purification (HB-ubiquitin (a tandem affinity tag under denaturing conditions)), LC/MS
ERG13	YML126C	ND	ND	ND	ND	ND	ND	ND	ND	ND	18433149	Purification & Protein ID	purification (6xHis-Myc-ubiquitin), LC/MS, validation (virtual Western blot)
ERG25	YGR060W	K96	ND	ND	ND	ND	ND	ND	ND	ND	14557538	Purification & Protein ID	purification (6xHis-Myc-ubiquitin), LC/MS
ERG25	YGR060W	ND	ND	ND	ND	ND	ND	ND	ND	Proteasomal Degradation	17644757	Purification & Protein ID	purification (ubiquitin-chain by UBA domain-containing protein, 6xHis-ubiquitin (two-step)), LC/MS, validation (statistical quantitative analysis)
ERG25	YGR060W	ND	ND	ND	ND	ND	ND	ND	ND	ND	18433149	Purification & Protein ID	purification (6xHis-Myc-ubiquitin), LC/MS, validation (virtual Western blot)
ERG3	YLR056W	K324;K344	ND	ND	ND	ND	ND	ND	ND	ND	12872131	Purification & Protein ID	purification (ubiquitin-chain by UBA domain-containing protein, 6xHis-ubiquitin (two-step)), LC/MS
ERG3	YLR056W	ND	MULTI	ND	ND	ND	ND	RPN10	ND	Proteasomal Degradation	15699485	Purification & Protein ID	purification (ubiquitin-chain by UBA domain-containing protein, 6xHis-ubiquitin (two-step)), LC/MS
ERG3	YLR056W	ND	ND	ND	ND	ND	ND	ND	ND	Proteasomal Degradation	17644757	Purification & Protein ID	purification (ubiquitin-chain by UBA domain-containing protein, 6xHis-ubiquitin (two-step)), LC/MS, validation (statistical quantitative analysis)
ERG3	YLR056W	K324	ND	ND	ND	ND	ND	ND	ND	ND	18433149	Purification & Protein ID	purification (6xHis-Myc-ubiquitin), LC/MS, validation (virtual Western blot)
ERG5	YMR015C	K164;K198	ND	ND	ND	ND	ND	ND	ND	ND	12872131	Purification & Protein ID	purification (ubiquitin-chain by UBA domain-containing protein, 6xHis-ubiquitin (two-step)), LC/MS
ERG5	YMR015C	ND	ND	ND	ND	ND	ND	ND	ND	ND	16432255	Purification & Protein ID	purification (HB-ubiquitin (a tandem affinity tag under denaturing conditions)), LC/MS
ERG5	YMR015C	ND	MULTI	ND	ND	ND	ND	ND	ND	ND	15699485	Purification & Protein ID	purification (ubiquitin-chain by UBA domain-containing protein, 6xHis-ubiquitin (two-step)), LC/MS
ERG5	YMR015C	ND	ND	ND	ND	ND	ND	ND	ND	Proteasomal Degradation	17644757	Purification & Protein ID	purification (ubiquitin-chain by UBA domain-containing protein, 6xHis-ubiquitin (two-step)), LC/MS, validation (statistical quantitative analysis)
ERG5	YMR015C	K198	ND	ND	ND	ND	ND	ND	ND	ND	18433149	Purification & Protein ID	purification (6xHis-Myc-ubiquitin), LC/MS, validation (virtual Western blot)
ERG6	YML008C	ND	ND	ND	ND	ND	ND	ND	ND	ND	16432255	Purification & Protein ID	purification (HB-ubiquitin (a tandem affinity tag under denaturing conditions)), LC/MS
ERG6	YML008C	ND	ND	ND	ND	ND	ND	ND	ND	ND	18433149	Purification & Protein ID	purification (6xHis-Myc-ubiquitin), LC/MS, validation (virtual Western blot)
ERG9	YHR190W	ND	ND	ND	ND	ND	ND	ND	ND	ND	16432255	Purification & Protein ID	purification (HB-ubiquitin (a tandem affinity tag under denaturing conditions)), LC/MS
ERP1	YAR002C-A	ND	ND	ND	ND	ND	ND	ND	ND	ND	18433149	Purification & Protein ID	purification (6xHis-Myc-ubiquitin), LC/MS, validation (virtual Western blot)
ERV14	YGL054C	ND	ND	ND	ND	ND	ND	ND	ND	ND	16432255	Purification & Protein ID	purification (HB-ubiquitin (a tandem affinity tag under denaturing conditions)), LC/MS
ERV25	YML012W	ND	ND	ND	ND	ND	ND	ND	ND	Proteasomal Degradation	17644757	Purification & Protein ID	purification (ubiquitin-chain by UBA domain-containing protein, 6xHis-ubiquitin (two-step)), LC/MS, validation (statistical quantitative analysis)
ERV46	YAL042W	ND	ND	ND	ND	ND	ND	ND	ND	ND	16432255	Purification & Protein ID	purification (HB-ubiquitin (a tandem affinity tag under denaturing conditions)), LC/MS
EXG1	YLR300W	ND	ND	ND	ND	ND	ND	ND	ND	Proteasomal Degradation	17644757	Purification & Protein ID	purification (ubiquitin-chain by UBA domain-containing protein, 6xHis-ubiquitin (two-step)), LC/MS, validation (statistical quantitative analysis)
EXO84	YBR102C	K219	ND	ND	ND	ND	ND	ND	ND	ND	12872131	Purification & Protein ID	purification (ubiquitin-chain by UBA domain-containing protein, 6xHis-ubiquitin (two-step)), LC/MS
FAA1	YOR317W	ND	ND	ND	ND	ND	ND	ND	ND	ND	16432255	Purification & Protein ID	purification (HB-ubiquitin (a tandem affinity tag under denaturing conditions)), LC/MS
FAA1	YOR317W	ND	ND	ND	ND	ND	ND	ND	ND	Proteasomal Degradation	17644757	Purification & Protein ID	purification (ubiquitin-chain by UBA domain-containing protein, 6xHis-ubiquitin (two-step)), LC/MS, validation (statistical quantitative analysis)
FAA4	YMR246W	ND	MULTI	ND	ND	ND	ND	ND	ND	ND	15699485	Purification & Protein ID	purification (ubiquitin-chain by UBA domain-containing protein, 6xHis-ubiquitin (two-step)), LC/MS
FAF1	YIL019W	ND	ND	ND	ND	ND	ND	ND	ND	ND	16432255	Purification & Protein ID	purification (HB-ubiquitin (a tandem affinity tag under denaturing conditions)), LC/MS
FAP1	YNL023C	ND	ND	ND	ND	ND	ND	ND	ND	ND	18433149	Purification & Protein ID	purification (6xHis-Myc-ubiquitin), LC/MS, validation (virtual Western blot)
FAR1	YJL157C	ND	ND	CDC34	RING	SCF	CDC4	ND	ND	ND	9367986	High MW Product Confirmation	autoradiography (in vitro)
FAR1	YJL157C	ND	ND	CDC34	RING	SCF	CDC4	ND	ND	ND	11080155	High MW Product Confirmation	autoradiography (in vitro)
FAR1	YJL157C	ND	MULTI	ND	ND	ND	ND	RPN10	ND	Proteasomal Degradation	17644757	Purification & Protein ID	purification (ubiquitin-chain by UBA domain-containing protein, 6xHis-ubiquitin (two-step)), LC/MS, validation (statistical quantitative analysis)
FAR11	YNL127W	ND	ND	ND	ND	ND	ND	ND	ND	ND	18433149	Purification & Protein ID	purification (6xHis-Myc-ubiquitin), LC/MS, validation (virtual Western blot)
FAS1	YKL182W	ND	MULTI	ND	ND	ND	ND	ND	ND	ND	15699485	Purification & Protein ID	purification (ubiquitin-chain by UBA domain-containing protein, 6xHis-ubiquitin (two-step)), LC/MS
FAS2	YPL231W	ND	ND	ND	ND	ND	ND	ND	ND	ND	16432255	Purification & Protein ID	purification (HB-ubiquitin (a tandem affinity tag under denaturing conditions)), LC/MS
FAS2	YPL231W	ND	ND	ND	ND	ND	ND	ND	ND	Proteasomal Degradation	17644757	Purification & Protein ID	purification (ubiquitin-chain by UBA domain-containing protein, 6xHis-ubiquitin (two-step)), LC/MS, validation (statistical quantitative analysis)
FAS3	YNR016C	ND	ND	ND	ND	ND	ND	ND	ND	ND	16432255	Purification & Protein ID	purification (HB-ubiquitin (a tandem affinity tag under denaturing conditions)), LC/MS
FAS3	YNR016C	ND	ND	ND	ND	ND	ND	ND	ND	Proteasomal Degradation	17644757	Purification & Protein ID	purification (ubiquitin-chain by UBA domain-containing protein, 6xHis-ubiquitin (two-step)), LC/MS, validation (statistical quantitative analysis)
FBA1	YKL060C	ND	ND	ND	ND	ND	ND	ND	ND	ND	16432255	Purification & Protein ID	purification (HB-ubiquitin (a tandem affinity tag under denaturing conditions)), LC/MS
FBA1	YKL060C	ND	ND	ND	ND	ND	ND	ND	ND	ND	18433149	Purification & Protein ID	purification (6xHis-Myc-ubiquitin), LC/MS, validation (virtual Western blot)
FBP1	YLR377C	ND	MULTI	UBC8	ND	ND	ND	ND	ND	ND	10811607	Ub-conjugate Confirmation	Western blot
FBP26	YJL155C	ND	ND	ND	ND	ND	ND	ND	ND	ND	18433149	Purification & Protein ID	purification (6xHis-Myc-ubiquitin), LC/MS, validation (virtual Western blot)
FCY1	YPR062W	ND	ND	ND	ND	ND	ND	ND	ND	ND	16432255	Purification & Protein ID	purification (HB-ubiquitin (a tandem affinity tag under denaturing conditions)), LC/MS
FET3	YMR058W	ND	MULTI	ND	ND	ND	ND	RPN10	ND	Proteasomal Degradation	15699485	Purification & Protein ID	purification (ubiquitin-chain by UBA domain-containing protein, 6xHis-ubiquitin (two-step)), LC/MS
FET3	YMR058W	ND	ND	ND	ND	ND	ND	ND	ND	ND	16432255	Purification & Protein ID	purification (HB-ubiquitin (a tandem affinity tag under denaturing conditions)), LC/MS
FIN1	YDR130C	ND	ND	ND	RING	APC	CDH1	ND	ND	ND	17173039	ND	ND
FKS1	YLR342W	K910	ND	ND	ND	ND	ND	ND	ND	ND	14557538	Purification & Protein ID	purification (6xHis-Myc-ubiquitin), LC/MS
FKS1	YLR342W	ND	ND	ND	ND	ND	ND	ND	ND	ND	16432255	Purification & Protein ID	purification (HB-ubiquitin (a tandem affinity tag under denaturing conditions)), LC/MS
FKS1	YLR342W	ND	MULTI	ND	ND	ND	ND	ND	ND	ND	15699485	Purification & Protein ID	purification (ubiquitin-chain by UBA domain-containing protein, 6xHis-ubiquitin (two-step)), LC/MS
FKS1	YLR342W	ND	ND	ND	ND	ND	ND	ND	ND	Proteasomal Degradation	17644757	Purification & Protein ID	purification (ubiquitin-chain by UBA domain-containing protein, 6xHis-ubiquitin (two-step)), LC/MS, validation (statistical quantitative analysis)
FLC3	YGL139W	ND	ND	ND	ND	ND	ND	ND	ND	ND	18433149	Purification & Protein ID	purification (6xHis-Myc-ubiquitin), LC/MS, validation (virtual Western blot)
FMP27	YLR454W	ND	ND	ND	ND	ND	ND	ND	ND	ND	18433149	Purification & Protein ID	purification (6xHis-Myc-ubiquitin), LC/MS, validation (virtual Western blot)
FPP1	YJL167W	ND	ND	ND	ND	ND	ND	ND	ND	ND	16432255	Purification & Protein ID	purification (HB-ubiquitin (a tandem affinity tag under denaturing conditions)), LC/MS
FPS1	YLL043W	ND	ND	ND	ND	ND	ND	ND	ND	Proteasomal Degradation	17644757	Purification & Protein ID	purification (ubiquitin-chain by UBA domain-containing protein, 6xHis-ubiquitin (two-step)), LC/MS, validation (statistical quantitative analysis)
FSH1	YHR049W	ND	ND	ND	ND	ND	ND	ND	ND	ND	18433149	Purification & Protein ID	purification (6xHis-Myc-ubiquitin), LC/MS, validation (virtual Western blot)
FUN12	YAL035W	ND	ND	ND	ND	ND	ND	ND	ND	ND	16432255	Purification & Protein ID	purification (HB-ubiquitin (a tandem affinity tag under denaturing conditions)), LC/MS
FUN26	YAL022C	ND	ND	ND	ND	ND	ND	ND	ND	Proteasomal Degradation	17644757	Purification & Protein ID	purification (ubiquitin-chain by UBA domain-containing protein, 6xHis-ubiquitin (two-step)), LC/MS, validation (statistical quantitative analysis)
FUR4	YBR021W	ND	ND	ND	HECT	NA	RSP5	ND	ND	Vacuolar Degradation	8631913	Ub-conjugate Confirmation	Western blot
FUR4	YBR021W	ND	MONO;MULTI(K63-linked)	ND	ND	ND	ND	ND	ND	ND	9312043	High MW Product Confirmation	Western blot
FUR4	YBR021W	K38;K41	ND	ND	ND	ND	ND	ND	ND	ND	10811641	High MW Product Confirmation	Western blot
FZO1	YBR179C	ND	ND	ND	RING	SCF	MDM30	ND	ND	ND	12808031	Protein Stability Assay	Western blot
FZO1	YBR179C	ND	ND	ND	ND	ND	ND	ND	ND	ND	16432255	Purification & Protein ID	purification (HB-ubiquitin (a tandem affinity tag under denaturing conditions)), LC/MS
GAL2	YLR081W	ND	PLURI	UBC1;UBC4;UBC5	HECT	NA	RSP5	ND	DOA4	ND	11325936	Protein Stability Assay	Western blot
GAL4	YPL248C	ND	ND	ND	RING	SCF	MDM30	ND	ND	ND	15797387	Ub-conjugate Confirmation	Western blot
GAP1	YKR039W	ND	ND	ND	HECT	NA	RSP5	ND	ND	Vacuolar Degradation	9614172	High MW Product Confirmation	Western blot
GAP1	YKR039W	K9;K16	MULTI(K63-linked)	ND	HECT	NA	RSP5	ND	ND	Vacuolar Degradation	11500494	Protein Stability Assay	Western blot
GAP1	YKR039W	K76	ND	ND	ND	ND	ND	ND	ND	ND	12872131;14557538	Purification & Protein ID	purification (ubiquitin-chain by UBA domain-containing protein, 6xHis-ubiquitin (two-step)), LC/MS;purification (6xHis-Myc-ubiquitin), LC/MS
GAP1	YKR039W	K76;K87;K91	ND	ND	HECT	NA	RSP5	ND	ND	Vacuolar Degradation	17553927	Protein Stability Assay	Western blot
GAP1	YKR039W	ND	MULTI(K63-linked)	ND	ND	ND	ND	ND	DOA4	ND	10194416	High MW Product Confirmation	Western blot
GAP1	YKR039W	ND	MULTI	ND	ND	ND	ND	RPN10	ND	Proteasomal Degradation	17644757	Purification & Protein ID	purification (ubiquitin-chain by UBA domain-containing protein, 6xHis-ubiquitin (two-step)), LC/MS, validation (statistical quantitative analysis)
GAP1	YKR039W	ND	ND	ND	ND	ND	ND	ND	ND	ND	18433149	Purification & Protein ID	purification (6xHis-Myc-ubiquitin), LC/MS, validation (virtual Western blot)
GAS1	YMR307W	ND	MULTI	ND	ND	ND	ND	ND	ND	ND	15699485	Purification & Protein ID	purification (ubiquitin-chain by UBA domain-containing protein, 6xHis-ubiquitin (two-step)), LC/MS
GAS5	YOL030W	ND	ND	ND	ND	ND	ND	ND	ND	ND	18433149	Purification & Protein ID	purification (6xHis-Myc-ubiquitin), LC/MS, validation (virtual Western blot)
GAT2	YMR136W	ND	MULTI	ND	ND	ND	ND	RPN10	ND	Proteasomal Degradation	15699485	Purification & Protein ID	purification (ubiquitin-chain by UBA domain-containing protein, 6xHis-ubiquitin (two-step)), LC/MS
GAT2	YMR136W	ND	MULTI	ND	ND	ND	ND	RPN10	ND	Proteasomal Degradation	17644757	Purification & Protein ID	purification (ubiquitin-chain by UBA domain-containing protein, 6xHis-ubiquitin (two-step)), LC/MS, validation (statistical quantitative analysis)
GCD11	YER025W	ND	ND	ND	ND	ND	ND	ND	ND	ND	16432255	Purification & Protein ID	purification (HB-ubiquitin (a tandem affinity tag under denaturing conditions)), LC/MS
GCN4	YEL009C	ND	ND	RAD6;CDC34	ND	ND	ND	ND	ND	Proteasomal Degradation	7813440	Ub-conjugate Confirmation	Western blot
GCN4	YEL009C	ND	ND	CDC34	RING	SCF	CDC4	ND	ND	ND	10712509	Protein Stability Assay	Western blot
GCN4	YEL009C	ND	MULTI	ND	ND	ND	ND	RPN10	ND	Proteasomal Degradation	15699485	Purification & Protein ID	purification (ubiquitin-chain by UBA domain-containing protein, 6xHis-ubiquitin (two-step)), LC/MS
GCN4	YEL009C	ND	MULTI	ND	ND	ND	ND	RPN10	ND	Proteasomal Degradation	17644757	Purification & Protein ID	purification (ubiquitin-chain by UBA domain-containing protein, 6xHis-ubiquitin (two-step)), LC/MS, validation (statistical quantitative analysis)
GDA1	YEL042W	ND	ND	ND	ND	ND	ND	ND	ND	ND	18433149	Purification & Protein ID	purification (6xHis-Myc-ubiquitin), LC/MS, validation (virtual Western blot)
GDH1	YOR375C	K325;K371	ND	ND	ND	ND	ND	ND	ND	ND	12872131	Purification & Protein ID	purification (ubiquitin-chain by UBA domain-containing protein, 6xHis-ubiquitin (two-step)), LC/MS
GDH1	YOR375C	ND	ND	ND	ND	ND	ND	ND	ND	ND	16432255	Purification & Protein ID	purification (HB-ubiquitin (a tandem affinity tag under denaturing conditions)), LC/MS
GDH1	YOR375C	ND	MULTI	ND	ND	ND	ND	ND	ND	ND	15699485	Purification & Protein ID	purification (ubiquitin-chain by UBA domain-containing protein, 6xHis-ubiquitin (two-step)), LC/MS
GDH1	YOR375C	ND	ND	ND	ND	ND	ND	ND	ND	Proteasomal Degradation	17644757	Purification & Protein ID	purification (ubiquitin-chain by UBA domain-containing protein, 6xHis-ubiquitin (two-step)), LC/MS, validation (statistical quantitative analysis)
GDH1	YOR375C	ND	ND	ND	ND	ND	ND	ND	ND	ND	18433149	Purification & Protein ID	purification (6xHis-Myc-ubiquitin), LC/MS, validation (virtual Western blot)
GDH3	YAL062W	ND	MULTI	ND	ND	ND	ND	ND	ND	ND	15699485	Purification & Protein ID	purification (ubiquitin-chain by UBA domain-containing protein, 6xHis-ubiquitin (two-step)), LC/MS
GEA1	YJR031C	ND	ND	ND	ND	ND	ND	ND	ND	Proteasomal Degradation	17644757	Purification & Protein ID	purification (ubiquitin-chain by UBA domain-containing protein, 6xHis-ubiquitin (two-step)), LC/MS, validation (statistical quantitative analysis)
GFA1	YKL104C	ND	ND	ND	ND	ND	ND	ND	ND	Proteasomal Degradation	17644757	Purification & Protein ID	purification (ubiquitin-chain by UBA domain-containing protein, 6xHis-ubiquitin (two-step)), LC/MS, validation (statistical quantitative analysis)
GFD1	YMR255W	ND	ND	ND	ND	ND	ND	ND	ND	ND	18433149	Purification & Protein ID	purification (6xHis-Myc-ubiquitin), LC/MS, validation (virtual Western blot)
GIC2	YDR309C	ND	ND	CDC34	RING	SCF	GRR1	ND	ND	ND	9736614	High MW Product Confirmation	Western blot
GIC2	YDR309C	ND	ND	ND	RING	SCF	GRR1	ND	ND	ND	11259599	Protein Stability Assay	Western blot
GIC2	YDR309C	ND	ND	ND	ND	ND	ND	ND	ND	ND	16432255	Purification & Protein ID	purification (HB-ubiquitin (a tandem affinity tag under denaturing conditions)), LC/MS
GIS1	YDR096W	ND	ND	ND	ND	ND	ND	ND	ND	ND	18433149	Purification & Protein ID	purification (6xHis-Myc-ubiquitin), LC/MS, validation (virtual Western blot)
GIS4	YML006C	ND	MONO	ND	RING	SCF	GRR1	ND	ND	ND	15890364	Ub-conjugate Confirmation	Western blot
GLC7	YER133W	ND	ND	ND	ND	ND	ND	ND	ND	ND	16432255	Purification & Protein ID	purification (HB-ubiquitin (a tandem affinity tag under denaturing conditions)), LC/MS
GLK1	YCL040W	ND	ND	ND	ND	ND	ND	ND	ND	ND	16432255	Purification & Protein ID	purification (HB-ubiquitin (a tandem affinity tag under denaturing conditions)), LC/MS
GLN1	YPR035W	K324	ND	ND	ND	ND	ND	ND	ND	ND	12872131	Purification & Protein ID	purification (ubiquitin-chain by UBA domain-containing protein, 6xHis-ubiquitin (two-step)), LC/MS
GLN1	YPR035W	K324	ND	ND	ND	ND	ND	ND	ND	ND	14557538	Purification & Protein ID	purification (6xHis-Myc-ubiquitin), LC/MS
GLN1	YPR035W	ND	ND	ND	ND	ND	ND	ND	ND	ND	16432255	Purification & Protein ID	purification (HB-ubiquitin (a tandem affinity tag under denaturing conditions)), LC/MS
GLN1	YPR035W	ND	MULTI	ND	ND	ND	ND	ND	ND	ND	15699485	Purification & Protein ID	purification (ubiquitin-chain by UBA domain-containing protein, 6xHis-ubiquitin (two-step)), LC/MS
GLN3	YER040W	ND	ND	ND	ND	ND	ND	ND	ND	ND	18433149	Purification & Protein ID	purification (6xHis-Myc-ubiquitin), LC/MS, validation (virtual Western blot)
GLO1	YML004C	ND	ND	ND	ND	ND	ND	ND	ND	Proteasomal Degradation	17644757	Purification & Protein ID	purification (ubiquitin-chain by UBA domain-containing protein, 6xHis-ubiquitin (two-step)), LC/MS, validation (statistical quantitative analysis)
GLO4	YOR040W	ND	ND	ND	ND	ND	ND	ND	ND	ND	18433149	Purification & Protein ID	purification (6xHis-Myc-ubiquitin), LC/MS, validation (virtual Western blot)
GLT1	YDL171C	ND	ND	ND	ND	ND	ND	ND	ND	Proteasomal Degradation	17644757	Purification & Protein ID	purification (ubiquitin-chain by UBA domain-containing protein, 6xHis-ubiquitin (two-step)), LC/MS, validation (statistical quantitative analysis)
GLY1	YEL046C	K228	ND	ND	ND	ND	ND	ND	ND	ND	12872131	Purification & Protein ID	purification (ubiquitin-chain by UBA domain-containing protein, 6xHis-ubiquitin (two-step)), LC/MS
GLY1	YEL046C	K228	ND	ND	ND	ND	ND	ND	ND	ND	14557538	Purification & Protein ID	purification (6xHis-Myc-ubiquitin), LC/MS
GLY1	YEL046C	ND	ND	ND	ND	ND	ND	ND	ND	ND	16432255	Purification & Protein ID	purification (HB-ubiquitin (a tandem affinity tag under denaturing conditions)), LC/MS
GLY1	YEL046C	ND	ND	ND	ND	ND	ND	ND	ND	Proteasomal Degradation	17644757	Purification & Protein ID	purification (ubiquitin-chain by UBA domain-containing protein, 6xHis-ubiquitin (two-step)), LC/MS, validation (statistical quantitative analysis)
GLY1	YEL046C	K228	ND	ND	ND	ND	ND	ND	ND	ND	18433149	Purification & Protein ID	purification (6xHis-Myc-ubiquitin), LC/MS, validation (virtual Western blot)
GND1	YHR183W	ND	ND	ND	ND	ND	ND	ND	ND	Proteasomal Degradation	17644757	Purification & Protein ID	purification (ubiquitin-chain by UBA domain-containing protein, 6xHis-ubiquitin (two-step)), LC/MS, validation (statistical quantitative analysis)
GNP1	YDR508C	K34;K41;K132	ND	ND	ND	ND	ND	ND	ND	ND	12872131	Purification & Protein ID	purification (ubiquitin-chain by UBA domain-containing protein, 6xHis-ubiquitin (two-step)), LC/MS
GNP1	YDR508C	ND	ND	ND	ND	ND	ND	ND	ND	ND	18433149	Purification & Protein ID	purification (6xHis-Myc-ubiquitin), LC/MS, validation (virtual Western blot)
GNT1	YOR320C	ND	ND	ND	ND	ND	ND	ND	ND	ND	18433149	Purification & Protein ID	purification (6xHis-Myc-ubiquitin), LC/MS, validation (virtual Western blot)
GPA1	YHR005C	ND	MULTI	ND	ND	ND	ND	RPN10	ND	Proteasomal Degradation	17644757	Purification & Protein ID	purification (ubiquitin-chain by UBA domain-containing protein, 6xHis-ubiquitin (two-step)), LC/MS, validation (statistical quantitative analysis)
GPD1	YDL022W	ND	ND	ND	ND	ND	ND	ND	ND	ND	16432255	Purification & Protein ID	purification (HB-ubiquitin (a tandem affinity tag under denaturing conditions)), LC/MS
GPD2	YOL059W	ND	MULTI	ND	ND	ND	ND	ND	ND	ND	15699485	Purification & Protein ID	purification (ubiquitin-chain by UBA domain-containing protein, 6xHis-ubiquitin (two-step)), LC/MS
GPD2	YOL059W	ND	ND	ND	ND	ND	ND	ND	ND	Proteasomal Degradation	17644757	Purification & Protein ID	purification (ubiquitin-chain by UBA domain-containing protein, 6xHis-ubiquitin (two-step)), LC/MS, validation (statistical quantitative analysis)
GPM1	YKL152C	ND	MULTI	ND	ND	ND	ND	ND	ND	ND	15699485	Purification & Protein ID	purification (ubiquitin-chain by UBA domain-containing protein, 6xHis-ubiquitin (two-step)), LC/MS
GPM1	YKL152C	ND	ND	ND	ND	ND	ND	ND	ND	ND	16432255	Purification & Protein ID	purification (HB-ubiquitin (a tandem affinity tag under denaturing conditions)), LC/MS
GPM1	YKL152C	ND	ND	ND	ND	ND	ND	ND	ND	ND	18433149	Purification & Protein ID	purification (6xHis-Myc-ubiquitin), LC/MS, validation (virtual Western blot)
GPM2	YDL021W	ND	ND	ND	ND	ND	ND	ND	ND	ND	18433149	Purification & Protein ID	purification (6xHis-Myc-ubiquitin), LC/MS, validation (virtual Western blot)
GPP1	YIL053W	ND	ND	ND	ND	ND	ND	ND	ND	ND	18433149	Purification & Protein ID	purification (6xHis-Myc-ubiquitin), LC/MS, validation (virtual Western blot)
GPR1	YDL035C	ND	ND	ND	ND	ND	ND	ND	ND	Proteasomal Degradation	17644757	Purification & Protein ID	purification (ubiquitin-chain by UBA domain-containing protein, 6xHis-ubiquitin (two-step)), LC/MS, validation (statistical quantitative analysis)
GRR1	YJR090C	ND	ND	ND	ND	ND	ND	ND	ND	ND	9844630	Ub-conjugate Confirmation	Western blot
GRR1	YJR090C	ND	AUTO	CDC34	RING	SCF	GRR1	ND	ND	Proteasomal Degradation	10430906	High MW Product Confirmation	Western blot
GRR1	YJR090C	ND	ND	ND	ND	ND	ND	ND	ND	Proteasomal Degradation	17644757	Purification & Protein ID	purification (ubiquitin-chain by UBA domain-containing protein, 6xHis-ubiquitin (two-step)), LC/MS, validation (statistical quantitative analysis)
GRX3	YDR098C	ND	ND	ND	ND	ND	ND	ND	ND	ND	18433149	Purification & Protein ID	purification (6xHis-Myc-ubiquitin), LC/MS, validation (virtual Western blot)
GSC2	YGR032W	K806	ND	ND	ND	ND	ND	ND	ND	ND	12872131	Purification & Protein ID	purification (ubiquitin-chain by UBA domain-containing protein, 6xHis-ubiquitin (two-step)), LC/MS
GSC2	YGR032W	ND	ND	ND	ND	ND	ND	ND	ND	Proteasomal Degradation	17644757	Purification & Protein ID	purification (ubiquitin-chain by UBA domain-containing protein, 6xHis-ubiquitin (two-step)), LC/MS, validation (statistical quantitative analysis)
GSH1	YJL101C	ND	ND	ND	ND	ND	ND	ND	ND	ND	18433149	Purification & Protein ID	purification (6xHis-Myc-ubiquitin), LC/MS, validation (virtual Western blot)
GSP1	YLR293C	ND	ND	ND	ND	ND	ND	ND	ND	ND	16432255	Purification & Protein ID	purification (HB-ubiquitin (a tandem affinity tag under denaturing conditions)), LC/MS
GUD1	YDL238C	ND	ND	ND	ND	ND	ND	ND	ND	ND	18433149	Purification & Protein ID	purification (6xHis-Myc-ubiquitin), LC/MS, validation (virtual Western blot)
GUS1	YGL245W	ND	ND	ND	ND	ND	ND	ND	ND	ND	16432255	Purification & Protein ID	purification (HB-ubiquitin (a tandem affinity tag under denaturing conditions)), LC/MS
GUS1	YGL245W	ND	ND	ND	ND	ND	ND	ND	ND	Proteasomal Degradation	17644757	Purification & Protein ID	purification (ubiquitin-chain by UBA domain-containing protein, 6xHis-ubiquitin (two-step)), LC/MS, validation (statistical quantitative analysis)
GVP36	YIL041W	K305;K313	ND	ND	ND	ND	ND	ND	ND	ND	12872131	Purification & Protein ID	purification (ubiquitin-chain by UBA domain-containing protein, 6xHis-ubiquitin (two-step)), LC/MS
GVP36	YIL041W	ND	ND	ND	ND	ND	ND	ND	ND	ND	18433149	Purification & Protein ID	purification (6xHis-Myc-ubiquitin), LC/MS, validation (virtual Western blot)
GYP1	YOR070C	ND	ND	ND	ND	ND	ND	ND	ND	Proteasomal Degradation	17644757	Purification & Protein ID	purification (ubiquitin-chain by UBA domain-containing protein, 6xHis-ubiquitin (two-step)), LC/MS, validation (statistical quantitative analysis)
HAC1	YFL031W	ND	ND	CDC34	RING	SCF	CDC4	ND	ND	Proteasomal Degradation	17108329	Protein Stability Assay	Western blot
HAP1	YLR256W	ND	ND	ND	ND	ND	ND	ND	ND	ND	18433149	Purification & Protein ID	purification (6xHis-Myc-ubiquitin), LC/MS, validation (virtual Western blot)
HAP4	YKL109W	ND	ND	ND	ND	ND	ND	ND	ND	Proteasomal Degradation	17644757	Purification & Protein ID	purification (ubiquitin-chain by UBA domain-containing protein, 6xHis-ubiquitin (two-step)), LC/MS, validation (statistical quantitative analysis)
HAP4	YKL109W	ND	ND	ND	ND	ND	ND	ND	ND	ND	18433149	Purification & Protein ID	purification (6xHis-Myc-ubiquitin), LC/MS, validation (virtual Western blot)
HBT1	YDL223C	ND	ND	ND	ND	ND	ND	ND	ND	ND	18433149	Purification & Protein ID	purification (6xHis-Myc-ubiquitin), LC/MS, validation (virtual Western blot)
HEF3	YNL014W	ND	MULTI	ND	ND	ND	ND	ND	ND	ND	15699485	Purification & Protein ID	purification (ubiquitin-chain by UBA domain-containing protein, 6xHis-ubiquitin (two-step)), LC/MS
HEF3	YNL014W	ND	ND	ND	ND	ND	ND	ND	ND	ND	16432255	Purification & Protein ID	purification (HB-ubiquitin (a tandem affinity tag under denaturing conditions)), LC/MS
HEX3	YDL013W	ND	ND	ND	ND	ND	ND	ND	ND	ND	18433149	Purification & Protein ID	purification (6xHis-Myc-ubiquitin), LC/MS, validation (virtual Western blot)
HHT2	YNL031C	ND	ND	ND	ND	ND	ND	ND	ND	Proteasomal Degradation	17644757	Purification & Protein ID	purification (ubiquitin-chain by UBA domain-containing protein, 6xHis-ubiquitin (two-step)), LC/MS, validation (statistical quantitative analysis)
HHT2	YNL031C	ND	ND	ND	ND	ND	ND	ND	ND	ND	16432255	Purification & Protein ID	purification (HB-ubiquitin (a tandem affinity tag under denaturing conditions)), LC/MS
HIS1	YER055C	ND	ND	ND	ND	ND	ND	ND	ND	ND	16432255	Purification & Protein ID	purification (HB-ubiquitin (a tandem affinity tag under denaturing conditions)), LC/MS
HIS4	YCL030C	ND	ND	ND	ND	ND	ND	ND	ND	ND	16432255	Purification & Protein ID	purification (HB-ubiquitin (a tandem affinity tag under denaturing conditions)), LC/MS
HIS4	YCL030C	ND	ND	ND	ND	ND	ND	ND	ND	Proteasomal Degradation	17644757	Purification & Protein ID	purification (ubiquitin-chain by UBA domain-containing protein, 6xHis-ubiquitin (two-step)), LC/MS, validation (statistical quantitative analysis)
HMG2	YLR450W	ND	ND	ND	RING	SPRF	HRD1	ND	ND	ND	8970163	ND	ND
HMG2	YLR450W	ND	ND	UBC7	ND	ND	ND	ND	ND	ND	9371780	Ub-conjugate Confirmation	Western blot
HMLALPHA2	YCL067C	ND	ND	UBC4;UBC5;UBC6;UBC7	ND	ND	ND	ND	ND	ND	8393731	ND	ND
HMLALPHA2	YCL067C	ND	ND	UBC6;UBC7	RING	SPRF	SSM4	ND	ND	ND	11641273	Protein Stability Assay	Western blot
HMLALPHA2	YCL067C	ND	MULTI(K48-linked)	ND	ND	ND	ND	ND	ND	ND	1647011	Ub-conjugate Confirmation	Western blot
HMX1	YLR205C	ND	ND	ND	ND	ND	ND	ND	ND	ND	16432255	Purification & Protein ID	purification (HB-ubiquitin (a tandem affinity tag under denaturing conditions)), LC/MS
HO	YDL227C	ND	MULTI	RAD6	RING	SPRF	RAD18	ND	ND	Proteasomal Degradation	10963670	Protein Stability Assay	Western blot
HO	YDL227C	ND	MULTI	CDC34	RING	SCF	UFO1	ND	ND	Proteasomal Degradation	10963670	High MW Product Confirmation	Western blot
HO	YDL227C	ND	ND	ND	RING	SCF	UFO1	ND	ND	ND	14506225	Interaction Assay	with substrate receptor
HO	YDL227C	ND	MULTI	ND	ND	ND	ND	RPN10	ND	Proteasomal Degradation	17644757	Purification & Protein ID	purification (ubiquitin-chain by UBA domain-containing protein, 6xHis-ubiquitin (two-step)), LC/MS, validation (statistical quantitative analysis)
HPR1	YDR138W	ND	ND	UBC4	HECT	NA	RSP5	ND	ND	Proteasomal Degradation	15713680	Ub-conjugate Confirmation	Western blot
HPR1	YDR138W	ND	MULTI	ND	HECT	NA	RSP5	ND	ND	ND	15955809	Ub-conjugate Confirmation	luminescent assay (biotin-ubiquitin, GST-substrate)
HRP1	YOL123W	ND	ND	ND	ND	ND	ND	ND	ND	ND	18433149	Purification & Protein ID	purification (6xHis-Myc-ubiquitin), LC/MS, validation (virtual Western blot)
HRQ1	YDR291W	ND	ND	ND	ND	ND	ND	ND	ND	Proteasomal Degradation	17644757	Purification & Protein ID	purification (ubiquitin-chain by UBA domain-containing protein, 6xHis-ubiquitin (two-step)), LC/MS, validation (statistical quantitative analysis)
HRT3	YLR097C	ND	AUTO	UBC4	RING	SCF	HRT3	ND	ND	ND	14747994	High MW Product Confirmation	Western blot (in vitro)
HSC82	YMR186W	ND	MULTI	ND	ND	ND	ND	ND	ND	ND	15699485	Purification & Protein ID	purification (ubiquitin-chain by UBA domain-containing protein, 6xHis-ubiquitin (two-step)), LC/MS
HSC82	YMR186W	ND	ND	ND	ND	ND	ND	ND	ND	ND	16432255	Purification & Protein ID	purification (HB-ubiquitin (a tandem affinity tag under denaturing conditions)), LC/MS
HSC82	YMR186W	ND	ND	ND	ND	ND	ND	ND	ND	Proteasomal Degradation	17644757	Purification & Protein ID	purification (ubiquitin-chain by UBA domain-containing protein, 6xHis-ubiquitin (two-step)), LC/MS, validation (statistical quantitative analysis)
HSL1	YKL101W	ND	ND	ND	RING	APC	CDC20	ND	ND	ND	10848588	Protein Stability Assay	Western blot
HSL1	YKL101W	ND	ND	ND	ND	ND	ND	ND	ND	ND	16432255	Purification & Protein ID	purification (HB-ubiquitin (a tandem affinity tag under denaturing conditions)), LC/MS
HSL1	YKL101W	ND	ND	ND	RING	APC	CDH1	ND	ND	ND	10848588	Protein Stability Assay	Western blot
HSL1	YKL101W	ND	ND	ND	RING	SCF	CDC4	ND	ND	ND	11230131	Protein Stability Assay	Western blot
HSL1	YKL101W	ND	ND	ND	ND	ND	ND	ND	ND	Proteasomal Degradation	17644757	Purification & Protein ID	purification (ubiquitin-chain by UBA domain-containing protein, 6xHis-ubiquitin (two-step)), LC/MS, validation (statistical quantitative analysis)
HSP104	YLL026W	K620	ND	ND	ND	ND	ND	ND	ND	ND	14557538	Purification & Protein ID	purification (6xHis-Myc-ubiquitin), LC/MS
HSP104	YLL026W	ND	MULTI	ND	ND	ND	ND	ND	ND	ND	15699485	Purification & Protein ID	purification (ubiquitin-chain by UBA domain-containing protein, 6xHis-ubiquitin (two-step)), LC/MS
HSP104	YLL026W	ND	ND	ND	ND	ND	ND	ND	ND	Proteasomal Degradation	17644757	Purification & Protein ID	purification (ubiquitin-chain by UBA domain-containing protein, 6xHis-ubiquitin (two-step)), LC/MS, validation (statistical quantitative analysis)
HSP12	YFL014W	ND	ND	ND	ND	ND	ND	ND	ND	ND	18433149	Purification & Protein ID	purification (6xHis-Myc-ubiquitin), LC/MS, validation (virtual Western blot)
HSP150	YJL159W	ND	MULTI	ND	ND	ND	ND	ND	ND	ND	15699485	Purification & Protein ID	purification (ubiquitin-chain by UBA domain-containing protein, 6xHis-ubiquitin (two-step)), LC/MS
HSP26	YBR072W	K145	ND	ND	ND	ND	ND	ND	ND	ND	18433149	Purification & Protein ID	purification (6xHis-Myc-ubiquitin), LC/MS, validation (virtual Western blot)
HSP30	YCR021C	ND	ND	ND	ND	ND	ND	ND	ND	ND	18433149	Purification & Protein ID	purification (6xHis-Myc-ubiquitin), LC/MS, validation (virtual Western blot)
HSP42	YDR171W	ND	MULTI	ND	ND	ND	ND	ND	ND	ND	15699485	Purification & Protein ID	purification (ubiquitin-chain by UBA domain-containing protein, 6xHis-ubiquitin (two-step)), LC/MS
HSP42	YDR171W	ND	ND	ND	ND	ND	ND	ND	ND	Proteasomal Degradation	17644757	Purification & Protein ID	purification (ubiquitin-chain by UBA domain-containing protein, 6xHis-ubiquitin (two-step)), LC/MS, validation (statistical quantitative analysis)
HSP82	YPL240C	ND	MULTI	ND	ND	ND	ND	ND	ND	ND	15699485	Purification & Protein ID	purification (ubiquitin-chain by UBA domain-containing protein, 6xHis-ubiquitin (two-step)), LC/MS
HSP82	YPL240C	ND	MULTI	ND	ND	ND	ND	RPN10	ND	Proteasomal Degradation	17644757	Purification & Protein ID	purification (ubiquitin-chain by UBA domain-containing protein, 6xHis-ubiquitin (two-step)), LC/MS, validation (statistical quantitative analysis)
HST3	YOR025W	ND	MULTI	ND	ND	ND	ND	RPN10	ND	Proteasomal Degradation	17644757	Purification & Protein ID	purification (ubiquitin-chain by UBA domain-containing protein, 6xHis-ubiquitin (two-step)), LC/MS, validation (statistical quantitative analysis)
HTB1	YDR224C	K124	ND	ND	ND	ND	ND	ND	ND	ND	16432255	Purification & Protein ID	purification (HB-ubiquitin (a tandem affinity tag under denaturing conditions)), LC/MS
HTB1	YDR224C	ND	ND	ND	ND	ND	ND	ND	ND	ND	18433149	Purification & Protein ID	purification (6xHis-Myc-ubiquitin), LC/MS, validation (virtual Western blot)
HTB2	YBL002W	K124	MONO	RAD6	ND	ND	ND	ND	ND	ND	10642555	Ub-conjugate Confirmation	Western blot
HTB2	YBL002W	K124	ND	RAD6	ND	ND	ND	ND	ND	ND	12167634	High MW Product Confirmation	Western blot
HTB2	YBL002W	K124	MONO	RAD6	RING	SPRF	BRE1	ND	ND	ND	12535538	High MW Product Confirmation	Western blot
HTB2	YBL002W	K124	ND	ND	ND	ND	ND	ND	ND	ND	14557538	Purification & Protein ID	purification (6xHis-Myc-ubiquitin), LC/MS
HTB2	YBL002W	K124	MONO	RAD6	ND	ND	ND	ND	UBP8	ND	14660634	Ub-conjugate Confirmation	Western blot
HUL5	YGL141W	ND	ND	ND	ND	ND	ND	ND	ND	Proteasomal Degradation	17644757	Purification & Protein ID	purification (ubiquitin-chain by UBA domain-containing protein, 6xHis-ubiquitin (two-step)), LC/MS, validation (statistical quantitative analysis)
HXK1	YFR053C	ND	ND	ND	ND	ND	ND	ND	ND	ND	16432255	Purification & Protein ID	purification (HB-ubiquitin (a tandem affinity tag under denaturing conditions)), LC/MS
HXK1	YFR053C	ND	ND	ND	ND	ND	ND	ND	ND	Proteasomal Degradation	17644757	Purification & Protein ID	purification (ubiquitin-chain by UBA domain-containing protein, 6xHis-ubiquitin (two-step)), LC/MS, validation (statistical quantitative analysis)
HXK2	YGL253W	ND	ND	ND	ND	ND	ND	ND	ND	ND	16432255	Purification & Protein ID	purification (HB-ubiquitin (a tandem affinity tag under denaturing conditions)), LC/MS
HXT1	YHR094C	ND	ND	ND	ND	ND	ND	ND	ND	ND	16432255	Purification & Protein ID	purification (HB-ubiquitin (a tandem affinity tag under denaturing conditions)), LC/MS
HXT3	YDR345C	ND	ND	ND	ND	ND	ND	ND	ND	ND	16432255	Purification & Protein ID	purification (HB-ubiquitin (a tandem affinity tag under denaturing conditions)), LC/MS
HXT3	YDR345C	ND	ND	ND	ND	ND	ND	ND	ND	Proteasomal Degradation	17644757	Purification & Protein ID	purification (ubiquitin-chain by UBA domain-containing protein, 6xHis-ubiquitin (two-step)), LC/MS, validation (statistical quantitative analysis)
HXT4	YHR092C	K45	ND	ND	ND	ND	ND	ND	ND	ND	14557538	Purification & Protein ID	purification (6xHis-Myc-ubiquitin), LC/MS
HXT5	YHR096C	K61	ND	ND	ND	ND	ND	ND	ND	ND	12872131	Purification & Protein ID	purification (ubiquitin-chain by UBA domain-containing protein, 6xHis-ubiquitin (two-step)), LC/MS
HXT6	YDR343C	K560	ND	ND	ND	ND	ND	ND	ND	ND	12872131	Purification & Protein ID	purification (ubiquitin-chain by UBA domain-containing protein, 6xHis-ubiquitin (two-step)), LC/MS
HXT7	YDR342C	K40;K318;K560	ND	ND	ND	ND	ND	ND	ND	ND	12872131	Purification & Protein ID	purification (ubiquitin-chain by UBA domain-containing protein, 6xHis-ubiquitin (two-step)), LC/MS
HXT7	YDR342C	K40;K268;K560	ND	ND	ND	ND	ND	ND	ND	ND	18433149	Purification & Protein ID	purification (6xHis-Myc-ubiquitin), LC/MS, validation (virtual Western blot)
HYP2	YEL034W	ND	MULTI	ND	ND	ND	ND	ND	ND	ND	15699485	Purification & Protein ID	purification (ubiquitin-chain by UBA domain-containing protein, 6xHis-ubiquitin (two-step)), LC/MS
HYP2	YEL034W	ND	ND	ND	ND	ND	ND	ND	ND	Proteasomal Degradation	17644757	Purification & Protein ID	purification (ubiquitin-chain by UBA domain-containing protein, 6xHis-ubiquitin (two-step)), LC/MS, validation (statistical quantitative analysis)
HYP2	YEL034W	ND	ND	ND	ND	ND	ND	ND	ND	ND	18433149	Purification & Protein ID	purification (6xHis-Myc-ubiquitin), LC/MS, validation (virtual Western blot)
IDI1	YPL117C	ND	ND	ND	ND	ND	ND	ND	ND	ND	18433149	Purification & Protein ID	purification (6xHis-Myc-ubiquitin), LC/MS, validation (virtual Western blot)
ILS1	YBL076C	ND	ND	ND	ND	ND	ND	ND	ND	ND	16432255	Purification & Protein ID	purification (HB-ubiquitin (a tandem affinity tag under denaturing conditions)), LC/MS
ILV2	YMR108W	ND	MULTI	ND	ND	ND	ND	RPN10	ND	Proteasomal Degradation	15699485	Purification & Protein ID	purification (ubiquitin-chain by UBA domain-containing protein, 6xHis-ubiquitin (two-step)), LC/MS
ILV5	YLR355C	ND	ND	ND	ND	ND	ND	ND	ND	ND	16432255	Purification & Protein ID	purification (HB-ubiquitin (a tandem affinity tag under denaturing conditions)), LC/MS
ILV5	YLR355C	ND	ND	ND	ND	ND	ND	ND	ND	Proteasomal Degradation	17644757	Purification & Protein ID	purification (ubiquitin-chain by UBA domain-containing protein, 6xHis-ubiquitin (two-step)), LC/MS, validation (statistical quantitative analysis)
IMD2	YHR216W	ND	ND	ND	ND	ND	ND	ND	ND	ND	16432255	Purification & Protein ID	purification (HB-ubiquitin (a tandem affinity tag under denaturing conditions)), LC/MS
IMD4	YML056C	ND	ND	ND	ND	ND	ND	ND	ND	ND	18433149	Purification & Protein ID	purification (6xHis-Myc-ubiquitin), LC/MS, validation (virtual Western blot)
IME2	YJL106W	ND	ND	CDC34	RING	SCF	GRR1	ND	ND	ND	15601864	Ub-conjugate Confirmation	Western blot
IML2	YJL082W	ND	MULTI	ND	ND	ND	ND	ND	ND	ND	15699485	Purification & Protein ID	purification (ubiquitin-chain by UBA domain-containing protein, 6xHis-ubiquitin (two-step)), LC/MS
INO1	YJL153C	ND	ND	ND	ND	ND	ND	ND	ND	ND	18433149	Purification & Protein ID	purification (6xHis-Myc-ubiquitin), LC/MS, validation (virtual Western blot)
IQG1	YPL242C	ND	MULTI	ND	ND	ND	ND	RPN10	ND	Proteasomal Degradation	17644757	Purification & Protein ID	purification (ubiquitin-chain by UBA domain-containing protein, 6xHis-ubiquitin (two-step)), LC/MS, validation (statistical quantitative analysis)
IRA2	YOL081W	ND	ND	ND	ND	ND	ND	ND	ND	Proteasomal Degradation	17644757	Purification & Protein ID	purification (ubiquitin-chain by UBA domain-containing protein, 6xHis-ubiquitin (two-step)), LC/MS, validation (statistical quantitative analysis)
IST2	YBR086C	ND	ND	ND	ND	ND	ND	ND	ND	Proteasomal Degradation	17644757	Purification & Protein ID	purification (ubiquitin-chain by UBA domain-containing protein, 6xHis-ubiquitin (two-step)), LC/MS, validation (statistical quantitative analysis)
IST2	YBR086C	ND	ND	ND	ND	ND	ND	ND	ND	ND	18433149	Purification & Protein ID	purification (6xHis-Myc-ubiquitin), LC/MS, validation (virtual Western blot)
ITR1	YDR497C	K573	ND	ND	ND	ND	ND	ND	ND	ND	12872131;14557538	Purification & Protein ID	purification (ubiquitin-chain by UBA domain-containing protein, 6xHis-ubiquitin (two-step)), LC/MS;purification (6xHis-Myc-ubiquitin), LC/MS
ITR1	YDR497C	ND	ND	ND	ND	ND	ND	ND	ND	Proteasomal Degradation	17644757	Purification & Protein ID	purification (ubiquitin-chain by UBA domain-containing protein, 6xHis-ubiquitin (two-step)), LC/MS, validation (statistical quantitative analysis)
ITR1	YDR497C	ND	ND	ND	ND	ND	ND	ND	ND	ND	18433149	Purification & Protein ID	purification (6xHis-Myc-ubiquitin), LC/MS, validation (virtual Western blot)
ITT1	YML068W	K23	ND	ND	ND	ND	ND	ND	ND	ND	18433149	Purification & Protein ID	purification (6xHis-Myc-ubiquitin), LC/MS, validation (virtual Western blot)
IZH3	YLR023C	ND	MULTI	ND	ND	ND	ND	RPN10	ND	Proteasomal Degradation	17644757	Purification & Protein ID	purification (ubiquitin-chain by UBA domain-containing protein, 6xHis-ubiquitin (two-step)), LC/MS, validation (statistical quantitative analysis)
JEN1	YKL217W	K9;K338	ND	ND	ND	ND	ND	ND	ND	ND	12872131	Purification & Protein ID	purification (ubiquitin-chain by UBA domain-containing protein, 6xHis-ubiquitin (two-step)), LC/MS
JEN1	YKL217W	ND	ND	ND	ND	ND	ND	ND	ND	ND	18433149	Purification & Protein ID	purification (6xHis-Myc-ubiquitin), LC/MS, validation (virtual Western blot)
JIP4	YDR475C/YDR474C	ND	ND	ND	ND	ND	ND	ND	ND	Proteasomal Degradation	17644757	Purification & Protein ID	purification (ubiquitin-chain by UBA domain-containing protein, 6xHis-ubiquitin (two-step)), LC/MS, validation (statistical quantitative analysis)
KAP104	YBR017C	ND	ND	ND	ND	ND	ND	ND	ND	Proteasomal Degradation	17644757	Purification & Protein ID	purification (ubiquitin-chain by UBA domain-containing protein, 6xHis-ubiquitin (two-step)), LC/MS, validation (statistical quantitative analysis)
KAP123	YER110C	ND	MULTI	ND	ND	ND	ND	ND	ND	ND	15699485	Purification & Protein ID	purification (ubiquitin-chain by UBA domain-containing protein, 6xHis-ubiquitin (two-step)), LC/MS
KAP123	YER110C	ND	ND	ND	ND	ND	ND	ND	ND	ND	16432255	Purification & Protein ID	purification (HB-ubiquitin (a tandem affinity tag under denaturing conditions)), LC/MS
KAP95	YLR347C	ND	ND	ND	ND	ND	ND	ND	ND	Proteasomal Degradation	17644757	Purification & Protein ID	purification (ubiquitin-chain by UBA domain-containing protein, 6xHis-ubiquitin (two-step)), LC/MS, validation (statistical quantitative analysis)
KAR2	YJL034W	ND	MULTI	ND	ND	ND	ND	ND	ND	ND	15699485	Purification & Protein ID	purification (ubiquitin-chain by UBA domain-containing protein, 6xHis-ubiquitin (two-step)), LC/MS
KCC4	YCL024W	ND	MULTI	ND	ND	ND	ND	ND	ND	ND	15699485	Purification & Protein ID	purification (ubiquitin-chain by UBA domain-containing protein, 6xHis-ubiquitin (two-step)), LC/MS
KIP1	YBL063W	ND	ND	ND	RING	APC	CDC20	ND	ND	ND	11606759	Protein Stability Assay	Western blot
KIP1	YBL063W	ND	ND	ND	ND	ND	ND	ND	ND	ND	18433149	Purification & Protein ID	purification (6xHis-Myc-ubiquitin), LC/MS, validation (virtual Western blot)
KKQ8	YKL168C	ND	ND	ND	ND	ND	ND	ND	ND	ND	18433149	Purification & Protein ID	purification (6xHis-Myc-ubiquitin), LC/MS, validation (virtual Western blot)
KNS1	YLL019C	ND	ND	ND	ND	ND	ND	ND	ND	ND	18433149	Purification & Protein ID	purification (6xHis-Myc-ubiquitin), LC/MS, validation (virtual Western blot)
KRE6	YPR159W	ND	ND	ND	ND	ND	ND	ND	ND	ND	18433149	Purification & Protein ID	purification (6xHis-Myc-ubiquitin), LC/MS, validation (virtual Western blot)
KRI1	YNL308C	ND	ND	ND	ND	ND	ND	ND	ND	ND	18433149	Purification & Protein ID	purification (6xHis-Myc-ubiquitin), LC/MS, validation (virtual Western blot)
KSP1	YHR082C	ND	ND	ND	ND	ND	ND	ND	ND	ND	18433149	Purification & Protein ID	purification (6xHis-Myc-ubiquitin), LC/MS, validation (virtual Western blot)
KTI12	YKL110C	ND	ND	ND	ND	ND	ND	ND	ND	ND	18433149	Purification & Protein ID	purification (6xHis-Myc-ubiquitin), LC/MS, validation (virtual Western blot)
LAS17	YOR181W	ND	ND	ND	ND	ND	ND	ND	ND	ND	18433149	Purification & Protein ID	purification (6xHis-Myc-ubiquitin), LC/MS, validation (virtual Western blot)
LCB2	YDR062W	ND	ND	ND	ND	ND	ND	ND	ND	Proteasomal Degradation	17644757	Purification & Protein ID	purification (ubiquitin-chain by UBA domain-containing protein, 6xHis-ubiquitin (two-step)), LC/MS, validation (statistical quantitative analysis)
LCB4	YOR171C	ND	ND	ND	ND	ND	ND	ND	ND	Proteasomal Degradation	17644757	Purification & Protein ID	purification (ubiquitin-chain by UBA domain-containing protein, 6xHis-ubiquitin (two-step)), LC/MS, validation (statistical quantitative analysis)
LCB4	YOR171C	ND	ND	ND	ND	ND	ND	ND	ND	ND	18433149	Purification & Protein ID	purification (6xHis-Myc-ubiquitin), LC/MS, validation (virtual Western blot)
LDB19	YOR322C	K486	ND	ND	ND	ND	ND	ND	ND	ND	14557538	Purification & Protein ID	purification (6xHis-Myc-ubiquitin), LC/MS
LDB19	YOR322C	ND	ND	ND	ND	ND	ND	ND	ND	ND	18433149	Purification & Protein ID	purification (6xHis-Myc-ubiquitin), LC/MS, validation (virtual Western blot)
LEU1	YGL009C	ND	MULTI	ND	ND	ND	ND	RPN10	ND	Proteasomal Degradation	15699485	Purification & Protein ID	purification (ubiquitin-chain by UBA domain-containing protein, 6xHis-ubiquitin (two-step)), LC/MS
LEU1	YGL009C	ND	ND	ND	ND	ND	ND	ND	ND	ND	16432255	Purification & Protein ID	purification (HB-ubiquitin (a tandem affinity tag under denaturing conditions)), LC/MS
LEU1	YGL009C	ND	ND	ND	ND	ND	ND	ND	ND	ND	18433149	Purification & Protein ID	purification (6xHis-Myc-ubiquitin), LC/MS, validation (virtual Western blot)
LOS1	YKL205W	ND	ND	ND	ND	ND	ND	ND	ND	ND	18433149	Purification & Protein ID	purification (6xHis-Myc-ubiquitin), LC/MS, validation (virtual Western blot)
LRO1	YNR008W	ND	ND	ND	ND	ND	ND	ND	ND	Proteasomal Degradation	17644757	Purification & Protein ID	purification (ubiquitin-chain by UBA domain-containing protein, 6xHis-ubiquitin (two-step)), LC/MS, validation (statistical quantitative analysis)
LSB1	YGR136W	K41;K79	ND	ND	ND	ND	ND	ND	ND	ND	12872131	Purification & Protein ID	purification (ubiquitin-chain by UBA domain-containing protein, 6xHis-ubiquitin (two-step)), LC/MS
LSB1	YGR136W	K41;K79	ND	ND	ND	ND	ND	ND	ND	ND	14557538	Purification & Protein ID	purification (6xHis-Myc-ubiquitin), LC/MS
LSB1	YGR136W	ND	ND	ND	ND	ND	ND	ND	ND	ND	16432255	Purification & Protein ID	purification (HB-ubiquitin (a tandem affinity tag under denaturing conditions)), LC/MS
LSB1	YGR136W	ND	ND	ND	HECT	NA	RSP5	ND	ND	ND	17551511	Ub-conjugate Confirmation	protein microarray (in vitro)
LSB1	YGR136W	K41;K79	ND	ND	ND	ND	ND	ND	ND	ND	18433149	Purification & Protein ID	purification (6xHis-Myc-ubiquitin), LC/MS, validation (virtual Western blot)
LSM4	YER112W	ND	ND	ND	ND	ND	ND	ND	ND	ND	18433149	Purification & Protein ID	purification (6xHis-Myc-ubiquitin), LC/MS, validation (virtual Western blot)
LTP1	YPR073C	ND	ND	ND	ND	ND	ND	ND	ND	ND	18433149	Purification & Protein ID	purification (6xHis-Myc-ubiquitin), LC/MS, validation (virtual Western blot)
LYP1	YNL268W	ND	ND	ND	ND	ND	ND	ND	ND	Proteasomal Degradation	17644757	Purification & Protein ID	purification (ubiquitin-chain by UBA domain-containing protein, 6xHis-ubiquitin (two-step)), LC/MS, validation (statistical quantitative analysis)
LYP1	YNL268W	ND	ND	ND	ND	ND	ND	ND	ND	ND	18433149	Purification & Protein ID	purification (6xHis-Myc-ubiquitin), LC/MS, validation (virtual Western blot)
LYS1	YIR034C	ND	MULTI	ND	ND	ND	ND	ND	ND	ND	15699485	Purification & Protein ID	purification (ubiquitin-chain by UBA domain-containing protein, 6xHis-ubiquitin (two-step)), LC/MS
LYS1	YIR034C	ND	ND	ND	ND	ND	ND	ND	ND	ND	16432255	Purification & Protein ID	purification (HB-ubiquitin (a tandem affinity tag under denaturing conditions)), LC/MS
LYS2	YBR115C	ND	MULTI	ND	ND	ND	ND	RPN10	ND	Proteasomal Degradation	15699485	Purification & Protein ID	purification (ubiquitin-chain by UBA domain-containing protein, 6xHis-ubiquitin (two-step)), LC/MS
LYS2	YBR115C	ND	ND	ND	ND	ND	ND	ND	ND	Proteasomal Degradation	17644757	Purification & Protein ID	purification (ubiquitin-chain by UBA domain-containing protein, 6xHis-ubiquitin (two-step)), LC/MS, validation (statistical quantitative analysis)
LYS20	YDL182W	ND	MULTI	ND	ND	ND	ND	RPN10	ND	Proteasomal Degradation	15699485	Purification & Protein ID	purification (ubiquitin-chain by UBA domain-containing protein, 6xHis-ubiquitin (two-step)), LC/MS
LYS20	YDL182W	ND	ND	ND	ND	ND	ND	ND	ND	Proteasomal Degradation	17644757	Purification & Protein ID	purification (ubiquitin-chain by UBA domain-containing protein, 6xHis-ubiquitin (two-step)), LC/MS, validation (statistical quantitative analysis)
LYS21	YDL131W	ND	MULTI	ND	ND	ND	ND	RPN10	ND	Proteasomal Degradation	15699485	Purification & Protein ID	purification (ubiquitin-chain by UBA domain-containing protein, 6xHis-ubiquitin (two-step)), LC/MS
LYS21	YDL131W	ND	ND	ND	ND	ND	ND	ND	ND	ND	16432255	Purification & Protein ID	purification (HB-ubiquitin (a tandem affinity tag under denaturing conditions)), LC/MS
MAG2	YLR427W	ND	ND	ND	ND	ND	ND	ND	ND	ND	18433149	Purification & Protein ID	purification (6xHis-Myc-ubiquitin), LC/MS, validation (virtual Western blot)
MAL11	YGR289C	ND	ND	ND	HECT	NA	RSP5	ND	ND	ND	9119204	ND	ND
MAL33	YBR297W	ND	ND	ND	ND	ND	ND	ND	ND	ND	18433149	Purification & Protein ID	purification (6xHis-Myc-ubiquitin), LC/MS, validation (virtual Western blot)
MAL61	ND	ND	MONO	UBC1;UBC4;UBC5	HECT	NA	RSP5	ND	ND	ND	9852113	High MW Product Confirmation	Western blot
MBP1	YDL056W	ND	MULTI	ND	ND	ND	ND	RPN10	ND	Proteasomal Degradation	15699485	Purification & Protein ID	purification (ubiquitin-chain by UBA domain-containing protein, 6xHis-ubiquitin (two-step)), LC/MS
MCH4	YOL119C	ND	MULTI	ND	ND	ND	ND	RPN10	ND	Proteasomal Degradation	15699485	Purification & Protein ID	purification (ubiquitin-chain by UBA domain-containing protein, 6xHis-ubiquitin (two-step)), LC/MS
MCH4	YOL119C	ND	MULTI	ND	ND	ND	ND	RPN10	ND	Proteasomal Degradation	17644757	Purification & Protein ID	purification (ubiquitin-chain by UBA domain-containing protein, 6xHis-ubiquitin (two-step)), LC/MS, validation (statistical quantitative analysis)
MCH4	YOL119C	ND	ND	ND	ND	ND	ND	ND	ND	ND	18433149	Purification & Protein ID	purification (6xHis-Myc-ubiquitin), LC/MS, validation (virtual Western blot)
MCM2	YBL023C	ND	ND	ND	ND	ND	ND	ND	ND	ND	18433149	Purification & Protein ID	purification (6xHis-Myc-ubiquitin), LC/MS, validation (virtual Western blot)
MDH2	YOL126C	ND	MULTI	ND	ND	ND	ND	ND	ND	ND	15699485	Purification & Protein ID	purification (ubiquitin-chain by UBA domain-containing protein, 6xHis-ubiquitin (two-step)), LC/MS
MDH2	YOL126C	ND	ND	ND	ND	ND	ND	ND	ND	Proteasomal Degradation	17644757	Purification & Protein ID	purification (ubiquitin-chain by UBA domain-containing protein, 6xHis-ubiquitin (two-step)), LC/MS, validation (statistical quantitative analysis)
MDM30	YLR368W	ND	ND	ND	ND	ND	ND	ND	ND	ND	18433149	Purification & Protein ID	purification (6xHis-Myc-ubiquitin), LC/MS, validation (virtual Western blot)
MDM34	YGL219C	ND	ND	ND	ND	ND	ND	ND	ND	ND	18433149	Purification & Protein ID	purification (6xHis-Myc-ubiquitin), LC/MS, validation (virtual Western blot)
MDN1	YLR106C	ND	MULTI	ND	ND	ND	ND	RPN10	ND	Proteasomal Degradation	15699485	Purification & Protein ID	purification (ubiquitin-chain by UBA domain-containing protein, 6xHis-ubiquitin (two-step)), LC/MS
MDN1	YLR106C	ND	ND	ND	ND	ND	ND	ND	ND	Proteasomal Degradation	17644757	Purification & Protein ID	purification (ubiquitin-chain by UBA domain-containing protein, 6xHis-ubiquitin (two-step)), LC/MS, validation (statistical quantitative analysis)
MDR1	YGR100W	ND	ND	ND	ND	ND	ND	ND	ND	ND	16432255	Purification & Protein ID	purification (HB-ubiquitin (a tandem affinity tag under denaturing conditions)), LC/MS
MEC1	YBR136W	ND	ND	ND	ND	ND	ND	ND	ND	ND	18433149	Purification & Protein ID	purification (6xHis-Myc-ubiquitin), LC/MS, validation (virtual Western blot)
MEP2	YNL142W	ND	ND	ND	ND	ND	ND	ND	ND	ND	16432255	Purification & Protein ID	purification (HB-ubiquitin (a tandem affinity tag under denaturing conditions)), LC/MS
MEP2	YNL142W	ND	ND	ND	ND	ND	ND	ND	ND	Proteasomal Degradation	17644757	Purification & Protein ID	purification (ubiquitin-chain by UBA domain-containing protein, 6xHis-ubiquitin (two-step)), LC/MS, validation (statistical quantitative analysis)
MES1	YGR264C	ND	ND	ND	ND	ND	ND	ND	ND	ND	16432255	Purification & Protein ID	purification (HB-ubiquitin (a tandem affinity tag under denaturing conditions)), LC/MS
MET10	YFR030W	ND	ND	ND	ND	ND	ND	ND	ND	Proteasomal Degradation	17644757	Purification & Protein ID	purification (ubiquitin-chain by UBA domain-containing protein, 6xHis-ubiquitin (two-step)), LC/MS, validation (statistical quantitative analysis)
MET13	YGL125W	ND	ND	ND	ND	ND	ND	ND	ND	Proteasomal Degradation	17644757	Purification & Protein ID	purification (ubiquitin-chain by UBA domain-containing protein, 6xHis-ubiquitin (two-step)), LC/MS, validation (statistical quantitative analysis)
MET4	YNL103W	ND	ND	CDC34	RING	SCF	MET30	ND	ND	Proteasomal Degradation	10637232	Protein Stability Assay	Western blot
MET4	YNL103W	ND	ND	CDC34	RING	SCF	MET30	ND	ND	Proteolysis-independent Regulation	10975521	Ub-conjugate Confirmation	Western blot
MET4	YNL103W	ND	ND	CDC34	RING	SCF	MET30	ND	ND	ND	12150908	Ub-conjugate Confirmation	Western blot
MET4	YNL103W	K163	MULTI(K48-linked)	CDC34	RING	SCF	MET30	ND	ND	Proteolysis-independent Regulation	15208638	ND	ND
MET4	YNL103W	ND	ND	ND	ND	ND	ND	ND	ND	ND	16432255	Purification & Protein ID	purification (HB-ubiquitin (a tandem affinity tag under denaturing conditions)), LC/MS
MET4	YNL103W	ND	ND	ND	ND	ND	ND	ND	ND	ND	18433149	Purification & Protein ID	purification (6xHis-Myc-ubiquitin), LC/MS, validation (virtual Western blot)
MET6	YER091C	ND	ND	ND	ND	ND	ND	ND	ND	ND	16432255	Purification & Protein ID	purification (HB-ubiquitin (a tandem affinity tag under denaturing conditions)), LC/MS
MET6	YER091C	ND	ND	ND	ND	ND	ND	ND	ND	Proteasomal Degradation	17644757	Purification & Protein ID	purification (ubiquitin-chain by UBA domain-containing protein, 6xHis-ubiquitin (two-step)), LC/MS, validation (statistical quantitative analysis)
MEU1	YLR017W	ND	ND	ND	ND	ND	ND	ND	ND	ND	18433149	Purification & Protein ID	purification (6xHis-Myc-ubiquitin), LC/MS, validation (virtual Western blot)
MFB1	YDR219C	ND	MULTI	ND	ND	ND	ND	RPN10	ND	Proteasomal Degradation	17644757	Purification & Protein ID	purification (ubiquitin-chain by UBA domain-containing protein, 6xHis-ubiquitin (two-step)), LC/MS, validation (statistical quantitative analysis)
MGA2	YIR033W	ND	MULTI	ND	HECT	NA	RSP5	CDC48-UFD1/NPL4	ND	Proteasomal Degradation	12867034	Ub-conjugate Confirmation	Western blot
MGA2	YIR033W	ND	ND	ND	HECT	NA	RSP5	ND	ND	ND	15466864	High MW Product Confirmation	fluorography (in vitro)
MIC14	YDR031W	ND	ND	ND	ND	ND	ND	ND	ND	ND	18433149	Purification & Protein ID	purification (6xHis-Myc-ubiquitin), LC/MS, validation (virtual Western blot)
MIP1	YOR330C	ND	ND	ND	ND	ND	ND	ND	ND	ND	18433149	Purification & Protein ID	purification (6xHis-Myc-ubiquitin), LC/MS, validation (virtual Western blot)
MIR1	YJR077C	ND	ND	ND	ND	ND	ND	ND	ND	ND	16432255	Purification & Protein ID	purification (HB-ubiquitin (a tandem affinity tag under denaturing conditions)), LC/MS
MKS1	YNL076W	ND	MULTI	ND	RING	SCF	GRR1	ND	ND	ND	16093347	Ub-conjugate Confirmation	Western blot
MLC2	YPR188C	ND	ND	ND	ND	ND	ND	ND	ND	ND	18433149	Purification & Protein ID	purification (6xHis-Myc-ubiquitin), LC/MS, validation (virtual Western blot)
MLF3	YNL074C	ND	MULTI	ND	ND	ND	ND	ND	ND	ND	15699485	Purification & Protein ID	purification (ubiquitin-chain by UBA domain-containing protein, 6xHis-ubiquitin (two-step)), LC/MS
MLF3	YNL074C	ND	ND	ND	ND	ND	ND	ND	ND	ND	18433149	Purification & Protein ID	purification (6xHis-Myc-ubiquitin), LC/MS, validation (virtual Western blot)
MLP1	YKR095W	ND	MULTI	ND	ND	ND	ND	RPN10	ND	Proteasomal Degradation	15699485	Purification & Protein ID	purification (ubiquitin-chain by UBA domain-containing protein, 6xHis-ubiquitin (two-step)), LC/MS
MMF1	YIL051C	ND	ND	ND	ND	ND	ND	ND	ND	ND	16432255	Purification & Protein ID	purification (HB-ubiquitin (a tandem affinity tag under denaturing conditions)), LC/MS
MMR1	YLR190W	ND	ND	ND	ND	ND	ND	ND	ND	Proteasomal Degradation	17644757	Purification & Protein ID	purification (ubiquitin-chain by UBA domain-containing protein, 6xHis-ubiquitin (two-step)), LC/MS, validation (statistical quantitative analysis)
MNR2	YKL064W	ND	ND	ND	ND	ND	ND	ND	ND	ND	18433149	Purification & Protein ID	purification (6xHis-Myc-ubiquitin), LC/MS, validation (virtual Western blot)
MNT2	YGL257C	ND	ND	ND	ND	ND	ND	ND	ND	ND	18433149	Purification & Protein ID	purification (6xHis-Myc-ubiquitin), LC/MS, validation (virtual Western blot)
MOH1	YBL049W	ND	ND	ND	ND	ND	ND	ND	ND	ND	18433149	Purification & Protein ID	purification (6xHis-Myc-ubiquitin), LC/MS, validation (virtual Western blot)
MON1	YGL124C	ND	ND	ND	ND	ND	ND	ND	ND	ND	18433149	Purification & Protein ID	purification (6xHis-Myc-ubiquitin), LC/MS, validation (virtual Western blot)
MPG1	YDL055C	ND	ND	ND	ND	ND	ND	ND	ND	ND	16432255	Purification & Protein ID	purification (HB-ubiquitin (a tandem affinity tag under denaturing conditions)), LC/MS
MPG1	YDL055C	ND	ND	ND	ND	ND	ND	ND	ND	ND	18433149	Purification & Protein ID	purification (6xHis-Myc-ubiquitin), LC/MS, validation (virtual Western blot)
MPS1	YDL028C	ND	ND	ND	RING	APC	CDC20	ND	ND	ND	16825537	Protein Stability Assay	Western blot
MPS1	YDL028C	ND	ND	ND	RING	APC	CDH1	ND	ND	ND	16825537	Protein Stability Assay	Western blot
MRPL23	YOR150W	ND	ND	ND	ND	ND	ND	ND	ND	ND	18433149	Purification & Protein ID	purification (6xHis-Myc-ubiquitin), LC/MS, validation (virtual Western blot)
MSH3	YCR092C	ND	ND	ND	ND	ND	ND	ND	ND	ND	18433149	Purification & Protein ID	purification (6xHis-Myc-ubiquitin), LC/MS, validation (virtual Western blot)
MTH1	YDR277C	ND	ND	ND	RING	SCF	GRR1	ND	ND	ND	12925759	Protein Stability Assay	Western blot
MTH1	YDR277C	ND	ND	ND	RING	SCF	GRR1	ND	ND	Proteasomal Degradation	15456873	Ub-conjugate Confirmation	Western blot
MTH1	YDR277C	K326;K333;K334;K336;K343	ND	ND	RING	SCF	GRR1	ND	ND	ND	17586499	Ub-conjugate Confirmation	Western blot
MTH1	YDR277C	ND	ND	ND	ND	ND	ND	ND	ND	ND	18433149	Purification & Protein ID	purification (6xHis-Myc-ubiquitin), LC/MS, validation (virtual Western blot)
MUP1	YGR055W	ND	ND	ND	HECT	NA	RSP5	ND	ND	ND	16977312	Protein Stability Assay	fluorescence microscopy
MYO4	YAL029C	ND	ND	ND	ND	ND	ND	ND	ND	Proteasomal Degradation	17644757	Purification & Protein ID	purification (ubiquitin-chain by UBA domain-containing protein, 6xHis-ubiquitin (two-step)), LC/MS, validation (statistical quantitative analysis)
NAM7	YMR080C	ND	ND	ND	ND	ND	ND	ND	ND	Proteasomal Degradation	17644757	Purification & Protein ID	purification (ubiquitin-chain by UBA domain-containing protein, 6xHis-ubiquitin (two-step)), LC/MS, validation (statistical quantitative analysis)
NCE103	YNL036W	ND	MULTI	ND	ND	ND	ND	ND	ND	ND	15699485	Purification & Protein ID	purification (ubiquitin-chain by UBA domain-containing protein, 6xHis-ubiquitin (two-step)), LC/MS
NCP1	YHR042W	K666	ND	ND	ND	ND	ND	ND	ND	ND	14557538	Purification & Protein ID	purification (6xHis-Myc-ubiquitin), LC/MS
NCR1	YPL006W	ND	ND	ND	ND	ND	ND	ND	ND	ND	18433149	Purification & Protein ID	purification (6xHis-Myc-ubiquitin), LC/MS, validation (virtual Western blot)
NDE1	YMR145C	ND	ND	ND	ND	ND	ND	ND	ND	Proteasomal Degradation	17644757	Purification & Protein ID	purification (ubiquitin-chain by UBA domain-containing protein, 6xHis-ubiquitin (two-step)), LC/MS, validation (statistical quantitative analysis)
NEO1	YIL048W	ND	ND	ND	ND	ND	ND	ND	ND	Proteasomal Degradation	17644757	Purification & Protein ID	purification (ubiquitin-chain by UBA domain-containing protein, 6xHis-ubiquitin (two-step)), LC/MS, validation (statistical quantitative analysis)
NEO1	YIL048W	ND	ND	ND	ND	ND	ND	ND	ND	ND	18433149	Purification & Protein ID	purification (6xHis-Myc-ubiquitin), LC/MS, validation (virtual Western blot)
NEW1	YPL226W	ND	ND	ND	ND	ND	ND	ND	ND	ND	18433149	Purification & Protein ID	purification (6xHis-Myc-ubiquitin), LC/MS, validation (virtual Western blot)
NGL3	YML118W	ND	ND	ND	ND	ND	ND	ND	ND	ND	18433149	Purification & Protein ID	purification (6xHis-Myc-ubiquitin), LC/MS, validation (virtual Western blot)
NGR1	YBR212W	ND	ND	ND	ND	ND	ND	ND	ND	Proteasomal Degradation	17644757	Purification & Protein ID	purification (ubiquitin-chain by UBA domain-containing protein, 6xHis-ubiquitin (two-step)), LC/MS, validation (statistical quantitative analysis)
NIP1	YMR309C	ND	MULTI	ND	ND	ND	ND	RPN10	ND	Proteasomal Degradation	15699485	Purification & Protein ID	purification (ubiquitin-chain by UBA domain-containing protein, 6xHis-ubiquitin (two-step)), LC/MS
NMD2	YHR077C	ND	ND	ND	ND	ND	ND	ND	ND	ND	16432255	Purification & Protein ID	purification (HB-ubiquitin (a tandem affinity tag under denaturing conditions)), LC/MS
NNF2	YGR089W	K10	ND	ND	ND	ND	ND	ND	ND	ND	12872131	Purification & Protein ID	purification (ubiquitin-chain by UBA domain-containing protein, 6xHis-ubiquitin (two-step)), LC/MS
NOC4	YPR144C	ND	ND	ND	ND	ND	ND	ND	ND	ND	18433149	Purification & Protein ID	purification (6xHis-Myc-ubiquitin), LC/MS, validation (virtual Western blot)
NOG2	YNR053C	ND	MULTI	ND	ND	ND	ND	RPN10	ND	Proteasomal Degradation	15699485	Purification & Protein ID	purification (ubiquitin-chain by UBA domain-containing protein, 6xHis-ubiquitin (two-step)), LC/MS
NOG2	YNR053C	ND	ND	ND	ND	ND	ND	ND	ND	ND	18433149	Purification & Protein ID	purification (6xHis-Myc-ubiquitin), LC/MS, validation (virtual Western blot)
NOP3	YDR432W	ND	ND	ND	HECT	NA	RSP5	ND	ND	ND	17551511	Ub-conjugate Confirmation	protein microarray (in vitro)
NOP4	YPL043W	ND	MULTI	ND	ND	ND	ND	ND	ND	ND	15699485	Purification & Protein ID	purification (ubiquitin-chain by UBA domain-containing protein, 6xHis-ubiquitin (two-step)), LC/MS
NOT1	YCR093W	ND	MULTI	ND	ND	ND	ND	RPN10	ND	Proteasomal Degradation	15699485	Purification & Protein ID	purification (ubiquitin-chain by UBA domain-containing protein, 6xHis-ubiquitin (two-step)), LC/MS
NOT1	YCR093W	ND	ND	ND	ND	ND	ND	ND	ND	Proteasomal Degradation	17644757	Purification & Protein ID	purification (ubiquitin-chain by UBA domain-containing protein, 6xHis-ubiquitin (two-step)), LC/MS, validation (statistical quantitative analysis)
NOT4	YER068W	ND	ND	ND	ND	ND	ND	ND	ND	ND	18433149	Purification & Protein ID	purification (6xHis-Myc-ubiquitin), LC/MS, validation (virtual Western blot)
NPA3	YJR072C	ND	ND	ND	ND	ND	ND	ND	ND	ND	16432255	Purification & Protein ID	purification (HB-ubiquitin (a tandem affinity tag under denaturing conditions)), LC/MS
NRD1	YNL251C	ND	ND	ND	ND	ND	ND	ND	ND	ND	18433149	Purification & Protein ID	purification (6xHis-Myc-ubiquitin), LC/MS, validation (virtual Western blot)
NSP1	YJL041W	ND	MULTI	ND	ND	ND	ND	RPN10	ND	Proteasomal Degradation	15699485	Purification & Protein ID	purification (ubiquitin-chain by UBA domain-containing protein, 6xHis-ubiquitin (two-step)), LC/MS
NTG2	YOL043C	ND	ND	ND	HECT	NA	RSP5	ND	ND	ND	17551511	Ub-conjugate Confirmation	protein microarray (in vitro)
NTH2	YBR001C	ND	ND	ND	ND	ND	ND	ND	ND	ND	18433149	Purification & Protein ID	purification (6xHis-Myc-ubiquitin), LC/MS, validation (virtual Western blot)
NUG1	YER006W	ND	ND	ND	ND	ND	ND	ND	ND	ND	18433149	Purification & Protein ID	purification (6xHis-Myc-ubiquitin), LC/MS, validation (virtual Western blot)
NUM1	YDR150W	ND	MULTI	ND	ND	ND	ND	ND	ND	ND	15699485	Purification & Protein ID	purification (ubiquitin-chain by UBA domain-containing protein, 6xHis-ubiquitin (two-step)), LC/MS
NUM1	YDR150W	ND	ND	ND	ND	ND	ND	ND	ND	ND	16432255	Purification & Protein ID	purification (HB-ubiquitin (a tandem affinity tag under denaturing conditions)), LC/MS
NUP157	YER105C	ND	ND	ND	ND	ND	ND	ND	ND	Proteasomal Degradation	17644757	Purification & Protein ID	purification (ubiquitin-chain by UBA domain-containing protein, 6xHis-ubiquitin (two-step)), LC/MS, validation (statistical quantitative analysis)
NUP2	YLR335W	ND	ND	ND	ND	ND	ND	ND	ND	ND	18433149	Purification & Protein ID	purification (6xHis-Myc-ubiquitin), LC/MS, validation (virtual Western blot)
OLE1	YGL055W	ND	MULTI	ND	ND	ND	ND	ND	ND	ND	15699485	Purification & Protein ID	purification (ubiquitin-chain by UBA domain-containing protein, 6xHis-ubiquitin (two-step)), LC/MS
OLE1	YGL055W	ND	MULTI	ND	ND	ND	ND	RPN10	ND	Proteasomal Degradation	17644757	Purification & Protein ID	purification (ubiquitin-chain by UBA domain-containing protein, 6xHis-ubiquitin (two-step)), LC/MS, validation (statistical quantitative analysis)
OLE1	YGL055W	ND	ND	ND	ND	ND	ND	ND	ND	ND	18433149	Purification & Protein ID	purification (6xHis-Myc-ubiquitin), LC/MS, validation (virtual Western blot)
OPT2	YPR194C	ND	ND	ND	ND	ND	ND	ND	ND	Proteasomal Degradation	17644757	Purification & Protein ID	purification (ubiquitin-chain by UBA domain-containing protein, 6xHis-ubiquitin (two-step)), LC/MS, validation (statistical quantitative analysis)
ORM2	YLR350W	ND	ND	ND	ND	ND	ND	ND	ND	Proteasomal Degradation	17644757	Purification & Protein ID	purification (ubiquitin-chain by UBA domain-containing protein, 6xHis-ubiquitin (two-step)), LC/MS, validation (statistical quantitative analysis)
OST1	YJL002C	ND	ND	ND	ND	ND	ND	ND	ND	ND	18433149	Purification & Protein ID	purification (6xHis-Myc-ubiquitin), LC/MS, validation (virtual Western blot)
OST3	YOR085W	ND	ND	ND	ND	ND	ND	ND	ND	Proteasomal Degradation	17644757	Purification & Protein ID	purification (ubiquitin-chain by UBA domain-containing protein, 6xHis-ubiquitin (two-step)), LC/MS, validation (statistical quantitative analysis)
OST6	YML019W	ND	ND	ND	ND	ND	ND	ND	ND	Proteasomal Degradation	17644757	Purification & Protein ID	purification (ubiquitin-chain by UBA domain-containing protein, 6xHis-ubiquitin (two-step)), LC/MS, validation (statistical quantitative analysis)
PAB1	YER165W	ND	ND	ND	ND	ND	ND	ND	ND	ND	18433149	Purification & Protein ID	purification (6xHis-Myc-ubiquitin), LC/MS, validation (virtual Western blot)
PAC2	YER007W	ND	ND	ND	ND	ND	ND	ND	ND	ND	18433149	Purification & Protein ID	purification (6xHis-Myc-ubiquitin), LC/MS, validation (virtual Western blot)
PAK1	YER129W	ND	ND	ND	ND	ND	ND	ND	ND	Proteasomal Degradation	17644757	Purification & Protein ID	purification (ubiquitin-chain by UBA domain-containing protein, 6xHis-ubiquitin (two-step)), LC/MS, validation (statistical quantitative analysis)
PAN1	YIR006C	ND	ND	ND	ND	ND	ND	ND	ND	Proteasomal Degradation	17644757	Purification & Protein ID	purification (ubiquitin-chain by UBA domain-containing protein, 6xHis-ubiquitin (two-step)), LC/MS, validation (statistical quantitative analysis)
PAN2	YGL094C	ND	ND	ND	ND	ND	ND	ND	ND	ND	18433149	Purification & Protein ID	purification (6xHis-Myc-ubiquitin), LC/MS, validation (virtual Western blot)
PAP1	YKR002W	ND	MULTI	ND	ND	ND	ND	ND	ND	ND	10733582	Ub-conjugate Confirmation	Western blot
PBP1	YGR178C	ND	ND	ND	ND	ND	ND	ND	ND	ND	18433149	Purification & Protein ID	purification (6xHis-Myc-ubiquitin), LC/MS, validation (virtual Western blot)
PBS2	YJL128C	ND	ND	ND	ND	ND	ND	ND	ND	Proteasomal Degradation	17644757	Purification & Protein ID	purification (ubiquitin-chain by UBA domain-containing protein, 6xHis-ubiquitin (two-step)), LC/MS, validation (statistical quantitative analysis)
PCA1	YBR295W	ND	ND	ND	ND	ND	ND	ND	ND	ND	16432255	Purification & Protein ID	purification (HB-ubiquitin (a tandem affinity tag under denaturing conditions)), LC/MS
PCK1	YKR097W	ND	ND	ND	ND	ND	ND	ND	ND	ND	18433149	Purification & Protein ID	purification (6xHis-Myc-ubiquitin), LC/MS, validation (virtual Western blot)
PCL1	YNL289W	ND	MULTI	ND	ND	ND	ND	RPN10	ND	Proteasomal Degradation	15699485	Purification & Protein ID	purification (ubiquitin-chain by UBA domain-containing protein, 6xHis-ubiquitin (two-step)), LC/MS
PCL1	YNL289W	ND	MULTI	ND	ND	ND	ND	RPN10	ND	Proteasomal Degradation	17644757	Purification & Protein ID	purification (ubiquitin-chain by UBA domain-containing protein, 6xHis-ubiquitin (two-step)), LC/MS, validation (statistical quantitative analysis)
PCL9	YDL179W	ND	MULTI	ND	ND	ND	ND	RPN10	ND	Proteasomal Degradation	17644757	Purification & Protein ID	purification (ubiquitin-chain by UBA domain-containing protein, 6xHis-ubiquitin (two-step)), LC/MS, validation (statistical quantitative analysis)
PDC1	YLR044C	ND	ND	ND	ND	ND	ND	ND	ND	Proteasomal Degradation	17644757	Purification & Protein ID	purification (ubiquitin-chain by UBA domain-containing protein, 6xHis-ubiquitin (two-step)), LC/MS, validation (statistical quantitative analysis)
PDC6	YGR087C	ND	ND	ND	ND	ND	ND	ND	ND	Proteasomal Degradation	17644757	Purification & Protein ID	purification (ubiquitin-chain by UBA domain-containing protein, 6xHis-ubiquitin (two-step)), LC/MS, validation (statistical quantitative analysis)
PDI1	YCL043C	ND	ND	ND	ND	ND	ND	ND	ND	ND	18433149	Purification & Protein ID	purification (6xHis-Myc-ubiquitin), LC/MS, validation (virtual Western blot)
PDR12	YPL058C	K426	ND	ND	ND	ND	ND	ND	ND	ND	12872131	Purification & Protein ID	purification (ubiquitin-chain by UBA domain-containing protein, 6xHis-ubiquitin (two-step)), LC/MS
PDR12	YPL058C	ND	ND	ND	ND	ND	ND	ND	ND	ND	18433149	Purification & Protein ID	purification (6xHis-Myc-ubiquitin), LC/MS, validation (virtual Western blot)
PDR5	YOR153W	ND	MULTI	ND	ND	ND	ND	ND	ND	ND	8549828	Ub-conjugate Confirmation	Western blot
PDR5	YOR153W	K825	ND	ND	ND	ND	ND	ND	ND	ND	12872131;14557538	Purification & Protein ID	purification (ubiquitin-chain by UBA domain-containing protein, 6xHis-ubiquitin (two-step)), LC/MS;purification (6xHis-Myc-ubiquitin), LC/MS
PDS1	YDR113C	ND	ND	ND	RING	APC	CDC20	ND	ND	ND	9334304	Protein Stability Assay	Western blot
PDS1	YDR113C	ND	ND	ND	RING	APC	CDC20	ND	ND	ND	11553328	Interaction Assay	with substrate receptor
PDS1	YDR113C	ND	ND	ND	RING	APC	AMA1	ND	ND	ND	15797379	High MW Product Confirmation	fluorography (in vitro)
PDX3	YBR035C	K29	ND	ND	ND	ND	ND	ND	ND	ND	12872131	Purification & Protein ID	purification (ubiquitin-chain by UBA domain-containing protein, 6xHis-ubiquitin (two-step)), LC/MS
PDX3	YBR035C	ND	ND	ND	ND	ND	ND	ND	ND	ND	18433149	Purification & Protein ID	purification (6xHis-Myc-ubiquitin), LC/MS, validation (virtual Western blot)
PEM1	YGR157W	ND	ND	ND	ND	ND	ND	ND	ND	Proteasomal Degradation	17644757	Purification & Protein ID	purification (ubiquitin-chain by UBA domain-containing protein, 6xHis-ubiquitin (two-step)), LC/MS, validation (statistical quantitative analysis)
PET10	YKR046C	K10	ND	ND	ND	ND	ND	ND	ND	ND	16432255	Purification & Protein ID	purification (HB-ubiquitin (a tandem affinity tag under denaturing conditions)), LC/MS
PET10	YKR046C	ND	ND	ND	ND	ND	ND	ND	ND	Proteasomal Degradation	17644757	Purification & Protein ID	purification (ubiquitin-chain by UBA domain-containing protein, 6xHis-ubiquitin (two-step)), LC/MS, validation (statistical quantitative analysis)
PEX11	YOL147C	ND	ND	ND	ND	ND	ND	ND	ND	Proteasomal Degradation	17644757	Purification & Protein ID	purification (ubiquitin-chain by UBA domain-containing protein, 6xHis-ubiquitin (two-step)), LC/MS, validation (statistical quantitative analysis)
PEX14	YGL153W	ND	ND	ND	ND	ND	ND	ND	ND	Proteasomal Degradation	17644757	Purification & Protein ID	purification (ubiquitin-chain by UBA domain-containing protein, 6xHis-ubiquitin (two-step)), LC/MS, validation (statistical quantitative analysis)
PEX14	YGL153W	ND	ND	ND	ND	ND	ND	ND	ND	ND	18433149	Purification & Protein ID	purification (6xHis-Myc-ubiquitin), LC/MS, validation (virtual Western blot)
PEX28	YHR150W	ND	ND	ND	ND	ND	ND	ND	ND	ND	16432255	Purification & Protein ID	purification (HB-ubiquitin (a tandem affinity tag under denaturing conditions)), LC/MS
PFK1	YGR240C	ND	ND	ND	ND	ND	ND	ND	ND	ND	16432255	Purification & Protein ID	purification (HB-ubiquitin (a tandem affinity tag under denaturing conditions)), LC/MS
PFK2	YMR205C	ND	ND	ND	ND	ND	ND	ND	ND	ND	16432255	Purification & Protein ID	purification (HB-ubiquitin (a tandem affinity tag under denaturing conditions)), LC/MS
PGI1	YBR196C	ND	MONO	ND	HECT	NA	RSP5	ND	ND	ND	15955809	Ub-conjugate Confirmation	luminescent assay (biotin-ubiquitin, GST-substrate)
PGI1	YBR196C	ND	ND	ND	ND	ND	ND	ND	ND	ND	16432255	Purification & Protein ID	purification (HB-ubiquitin (a tandem affinity tag under denaturing conditions)), LC/MS
PGK1	YCR012W	ND	MULTI	ND	ND	ND	ND	ND	ND	ND	15699485	Purification & Protein ID	purification (ubiquitin-chain by UBA domain-containing protein, 6xHis-ubiquitin (two-step)), LC/MS
PGK1	YCR012W	ND	ND	ND	ND	ND	ND	ND	ND	ND	16432255	Purification & Protein ID	purification (HB-ubiquitin (a tandem affinity tag under denaturing conditions)), LC/MS
PGK1	YCR012W	ND	ND	ND	ND	ND	ND	ND	ND	Proteasomal Degradation	17644757	Purification & Protein ID	purification (ubiquitin-chain by UBA domain-containing protein, 6xHis-ubiquitin (two-step)), LC/MS, validation (statistical quantitative analysis)
PGM1	YKL127W	ND	ND	ND	ND	ND	ND	ND	ND	Proteasomal Degradation	17644757	Purification & Protein ID	purification (ubiquitin-chain by UBA domain-containing protein, 6xHis-ubiquitin (two-step)), LC/MS, validation (statistical quantitative analysis)
PHO13	YDL236W	K136	ND	ND	ND	ND	ND	ND	ND	ND	18433149	Purification & Protein ID	purification (6xHis-Myc-ubiquitin), LC/MS, validation (virtual Western blot)
PHO84	YML123C	K6;K298	ND	ND	ND	ND	ND	ND	ND	ND	12872131	Purification & Protein ID	purification (ubiquitin-chain by UBA domain-containing protein, 6xHis-ubiquitin (two-step)), LC/MS
PHO84	YML123C	ND	MULTI	ND	ND	ND	ND	ND	ND	ND	15699485	Purification & Protein ID	purification (ubiquitin-chain by UBA domain-containing protein, 6xHis-ubiquitin (two-step)), LC/MS
PHO84	YML123C	ND	ND	ND	ND	ND	ND	ND	ND	Proteasomal Degradation	17644757	Purification & Protein ID	purification (ubiquitin-chain by UBA domain-containing protein, 6xHis-ubiquitin (two-step)), LC/MS, validation (statistical quantitative analysis)
PHO84	YML123C	K298	ND	ND	ND	ND	ND	ND	ND	ND	18433149	Purification & Protein ID	purification (6xHis-Myc-ubiquitin), LC/MS, validation (virtual Western blot)
PHO87	YCR037C	K102	ND	ND	ND	ND	ND	ND	ND	ND	12872131	Purification & Protein ID	purification (ubiquitin-chain by UBA domain-containing protein, 6xHis-ubiquitin (two-step)), LC/MS
PIB1	YDR313C	ND	ND	ND	ND	ND	ND	ND	ND	ND	18433149	Purification & Protein ID	purification (6xHis-Myc-ubiquitin), LC/MS, validation (virtual Western blot)
PIL1	YGR086C	ND	ND	ND	ND	ND	ND	ND	ND	ND	18433149	Purification & Protein ID	purification (6xHis-Myc-ubiquitin), LC/MS, validation (virtual Western blot)
PIN2	YOR104W	ND	ND	ND	ND	ND	ND	ND	ND	ND	18433149	Purification & Protein ID	purification (6xHis-Myc-ubiquitin), LC/MS, validation (virtual Western blot)
PIN3	YPR154W	K80	ND	ND	ND	ND	ND	ND	ND	ND	12872131	Purification & Protein ID	purification (ubiquitin-chain by UBA domain-containing protein, 6xHis-ubiquitin (two-step)), LC/MS
PIN3	YPR154W	ND	ND	ND	ND	ND	ND	ND	ND	ND	18433149	Purification & Protein ID	purification (6xHis-Myc-ubiquitin), LC/MS, validation (virtual Western blot)
PMA1	YGL008C	K555;K566;K644	ND	ND	ND	ND	ND	ND	ND	ND	14557538	Purification & Protein ID	purification (6xHis-Myc-ubiquitin), LC/MS
PMA1	YGL008C	ND	ND	ND	ND	ND	ND	ND	ND	ND	16432255	Purification & Protein ID	purification (HB-ubiquitin (a tandem affinity tag under denaturing conditions)), LC/MS
PMA1	YGL008C	ND	MULTI	ND	ND	ND	ND	ND	ND	ND	15699485	Purification & Protein ID	purification (ubiquitin-chain by UBA domain-containing protein, 6xHis-ubiquitin (two-step)), LC/MS
PMA2	YPL036W	ND	MULTI	ND	ND	ND	ND	ND	ND	ND	15699485	Purification & Protein ID	purification (ubiquitin-chain by UBA domain-containing protein, 6xHis-ubiquitin (two-step)), LC/MS
PMA2	YPL036W	ND	ND	ND	ND	ND	ND	ND	ND	Proteasomal Degradation	17644757	Purification & Protein ID	purification (ubiquitin-chain by UBA domain-containing protein, 6xHis-ubiquitin (two-step)), LC/MS, validation (statistical quantitative analysis)
PMT1	YDL095W	ND	ND	ND	ND	ND	ND	ND	ND	Proteasomal Degradation	17644757	Purification & Protein ID	purification (ubiquitin-chain by UBA domain-containing protein, 6xHis-ubiquitin (two-step)), LC/MS, validation (statistical quantitative analysis)
PMT2	YAL023C	ND	ND	ND	ND	ND	ND	ND	ND	Proteasomal Degradation	17644757	Purification & Protein ID	purification (ubiquitin-chain by UBA domain-containing protein, 6xHis-ubiquitin (two-step)), LC/MS, validation (statistical quantitative analysis)
PMT4	YJR143C	ND	MULTI	ND	ND	ND	ND	RPN10	ND	Proteasomal Degradation	17644757	Purification & Protein ID	purification (ubiquitin-chain by UBA domain-containing protein, 6xHis-ubiquitin (two-step)), LC/MS, validation (statistical quantitative analysis)
PNC1	YGL037C	ND	ND	ND	ND	ND	ND	ND	ND	ND	16432255	Purification & Protein ID	purification (HB-ubiquitin (a tandem affinity tag under denaturing conditions)), LC/MS
PNG1	YPL096W	ND	MULTI	ND	ND	ND	ND	ND	ND	ND	15699485	Purification & Protein ID	purification (ubiquitin-chain by UBA domain-containing protein, 6xHis-ubiquitin (two-step)), LC/MS
POB3	YML069W	ND	ND	ND	ND	ND	ND	ND	ND	ND	18433149	Purification & Protein ID	purification (6xHis-Myc-ubiquitin), LC/MS, validation (virtual Western blot)
POL30	YBR088C	K164	MULTI(K63-linked)	UBC13	RING	SPRF	RAD5	ND	ND	Error-free Pathway of post-replicational DNA repair	12226657	High MW Product Confirmation	Western blot
POL30	YBR088C	K164	MONO	RAD6	RING	SPRF	RAD18	ND	ND	Error-prone Pathway of TLS (Translesion Synthesis) DNA repair	12226657	High MW Product Confirmation	Western blot
POM152	YMR129W	ND	ND	ND	ND	ND	ND	ND	ND	Proteasomal Degradation	17644757	Purification & Protein ID	purification (ubiquitin-chain by UBA domain-containing protein, 6xHis-ubiquitin (two-step)), LC/MS, validation (statistical quantitative analysis)
POP1	YNL221C	ND	ND	ND	ND	ND	ND	ND	ND	ND	18433149	Purification & Protein ID	purification (6xHis-Myc-ubiquitin), LC/MS, validation (virtual Western blot)
POP4	YBR257W	ND	ND	ND	ND	ND	ND	ND	ND	Proteasomal Degradation	17644757	Purification & Protein ID	purification (ubiquitin-chain by UBA domain-containing protein, 6xHis-ubiquitin (two-step)), LC/MS, validation (statistical quantitative analysis)
POP4	YBR257W	ND	ND	ND	ND	ND	ND	ND	ND	ND	18433149	Purification & Protein ID	purification (6xHis-Myc-ubiquitin), LC/MS, validation (virtual Western blot)
POR1	YNL055C	ND	ND	ND	ND	ND	ND	ND	ND	ND	16432255	Purification & Protein ID	purification (HB-ubiquitin (a tandem affinity tag under denaturing conditions)), LC/MS
PPH21	YDL134C	ND	ND	ND	ND	ND	ND	ND	ND	ND	16432255	Purification & Protein ID	purification (HB-ubiquitin (a tandem affinity tag under denaturing conditions)), LC/MS
PPN1	YDR452W	ND	ND	ND	HECT	NA	RSP5	ND	ND	ND	14988731	Ub-conjugate Confirmation	Western blot
PPN1	YDR452W	ND	ND	ND	HECT	NA	RSP5	ND	ND	Vacuolar Degradation	15086787	Localization Assay	fluorescence microscopy (GFP (delivery to the interior of the vacuole))
PPN1	YDR452W	ND	ND	UBC4	RING	SPRF	TUL1	ND	ND	Vacuolar Degradation	11788821	Localization Assay	fluorescence microscopy (GFP (delivery to the interior of the vacuole))
PPQ1	YPL179W	ND	MULTI	ND	ND	ND	ND	RPN10	ND	Proteasomal Degradation	15699485	Purification & Protein ID	purification (ubiquitin-chain by UBA domain-containing protein, 6xHis-ubiquitin (two-step)), LC/MS
PPQ1	YPL179W	ND	ND	ND	ND	ND	ND	ND	ND	ND	16432255	Purification & Protein ID	purification (HB-ubiquitin (a tandem affinity tag under denaturing conditions)), LC/MS
PRB1	YEL060C	ND	ND	ND	ND	ND	ND	ND	ND	Proteasomal Degradation	17644757	Purification & Protein ID	purification (ubiquitin-chain by UBA domain-containing protein, 6xHis-ubiquitin (two-step)), LC/MS, validation (statistical quantitative analysis)
PRE2	YPR103W	ND	ND	ND	ND	ND	ND	ND	ND	Proteasomal Degradation	17644757	Purification & Protein ID	purification (ubiquitin-chain by UBA domain-containing protein, 6xHis-ubiquitin (two-step)), LC/MS, validation (statistical quantitative analysis)
PRE7	YBL041W	ND	ND	ND	ND	ND	ND	ND	ND	ND	18433149	Purification & Protein ID	purification (6xHis-Myc-ubiquitin), LC/MS, validation (virtual Western blot)
PRE9	YGR135W	K199	ND	ND	ND	ND	ND	ND	ND	ND	14557538	Purification & Protein ID	purification (6xHis-Myc-ubiquitin), LC/MS
PRE9	YGR135W	ND	ND	ND	ND	ND	ND	ND	ND	ND	16432255	Purification & Protein ID	purification (HB-ubiquitin (a tandem affinity tag under denaturing conditions)), LC/MS
PRE9	YGR135W	ND	MULTI	ND	ND	ND	ND	ND	ND	ND	15699485	Purification & Protein ID	purification (ubiquitin-chain by UBA domain-containing protein, 6xHis-ubiquitin (two-step)), LC/MS
PRE9	YGR135W	ND	ND	ND	ND	ND	ND	ND	ND	ND	18433149	Purification & Protein ID	purification (6xHis-Myc-ubiquitin), LC/MS, validation (virtual Western blot)
PRP39	YML046W	ND	ND	ND	ND	ND	ND	ND	ND	ND	18433149	Purification & Protein ID	purification (6xHis-Myc-ubiquitin), LC/MS, validation (virtual Western blot)
PRP43	YGL120C	ND	ND	ND	ND	ND	ND	ND	ND	ND	16432255	Purification & Protein ID	purification (HB-ubiquitin (a tandem affinity tag under denaturing conditions)), LC/MS
PRS1	YKL181W	ND	ND	ND	ND	ND	ND	ND	ND	ND	18433149	Purification & Protein ID	purification (6xHis-Myc-ubiquitin), LC/MS, validation (virtual Western blot)
PSD1	YNL169C	ND	ND	ND	ND	ND	ND	ND	ND	Proteasomal Degradation	17644757	Purification & Protein ID	purification (ubiquitin-chain by UBA domain-containing protein, 6xHis-ubiquitin (two-step)), LC/MS, validation (statistical quantitative analysis)
PST2	YDR032C	ND	ND	ND	ND	ND	ND	ND	ND	ND	16432255	Purification & Protein ID	purification (HB-ubiquitin (a tandem affinity tag under denaturing conditions)), LC/MS
PTH2	YBL057C	K158	ND	ND	ND	ND	ND	ND	ND	ND	14557538	Purification & Protein ID	purification (6xHis-Myc-ubiquitin), LC/MS
PUP3	YER094C	K39	MULTI	ND	ND	ND	ND	RPN10	ND	Proteasomal Degradation	15699485	Purification & Protein ID	purification (ubiquitin-chain by UBA domain-containing protein, 6xHis-ubiquitin (two-step)), LC/MS
PUP3	YER094C	ND	ND	ND	ND	ND	ND	ND	ND	ND	16432255	Purification & Protein ID	purification (HB-ubiquitin (a tandem affinity tag under denaturing conditions)), LC/MS
PUP3	YER094C	ND	MULTI	ND	ND	ND	ND	RPN10	ND	Proteasomal Degradation	17644757	Purification & Protein ID	purification (ubiquitin-chain by UBA domain-containing protein, 6xHis-ubiquitin (two-step)), LC/MS, validation (statistical quantitative analysis)
PUP3	YER094C	ND	ND	ND	ND	ND	ND	ND	ND	ND	18433149	Purification & Protein ID	purification (6xHis-Myc-ubiquitin), LC/MS, validation (virtual Western blot)
PUT1	YLR142W	ND	ND	ND	ND	ND	ND	ND	ND	ND	16432255	Purification & Protein ID	purification (HB-ubiquitin (a tandem affinity tag under denaturing conditions)), LC/MS
PUT4	YOR348C	ND	ND	ND	HECT	NA	RSP5	ND	DOA4	ND	15973048	Protein Stability Assay	Western blot
PYC2	YBR218C	ND	ND	ND	ND	ND	ND	ND	ND	ND	16432255	Purification & Protein ID	purification (HB-ubiquitin (a tandem affinity tag under denaturing conditions)), LC/MS
PYC2	YBR218C	ND	ND	ND	ND	ND	ND	ND	ND	Proteasomal Degradation	17644757	Purification & Protein ID	purification (ubiquitin-chain by UBA domain-containing protein, 6xHis-ubiquitin (two-step)), LC/MS, validation (statistical quantitative analysis)
PYK1	YAL038W	ND	ND	ND	ND	ND	ND	ND	ND	Proteasomal Degradation	17644757	Purification & Protein ID	purification (ubiquitin-chain by UBA domain-containing protein, 6xHis-ubiquitin (two-step)), LC/MS, validation (statistical quantitative analysis)
RAD16	YBR114W	ND	ND	ND	ND	ND	ND	ND	ND	ND	18433149	Purification & Protein ID	purification (6xHis-Myc-ubiquitin), LC/MS, validation (virtual Western blot)
RAD23	YEL037C	ND	ND	ND	ND	ND	ND	ND	ND	ND	18433149	Purification & Protein ID	purification (6xHis-Myc-ubiquitin), LC/MS, validation (virtual Western blot)
RAD30	YDR419W	ND	MULTI	ND	RING	SCF	UFO1	ND	ND	Proteasomal Degradation	17198712	Protein Stability Assay	Western blot
RAD4	YER162C	ND	ND	ND	HECT	NA	UFD4	ND	ND	ND	16430867	Protein Stability Assay	Western blot
RAD4	YER162C	ND	ND	ND	RING	ECS	RAD7	ND	ND	Proteasomal Degradation	16675952	Ub-conjugate Confirmation	Western blot (in vitro)
RAD52	YML032C	ND	ND	ND	ND	ND	ND	ND	ND	ND	16432255	Purification & Protein ID	purification (HB-ubiquitin (a tandem affinity tag under denaturing conditions)), LC/MS
RAD53	YPL153C	ND	ND	ND	ND	ND	ND	ND	ND	ND	18433149	Purification & Protein ID	purification (6xHis-Myc-ubiquitin), LC/MS, validation (virtual Western blot)
RAD59	YDL059C	ND	ND	ND	ND	ND	ND	ND	ND	ND	18433149	Purification & Protein ID	purification (6xHis-Myc-ubiquitin), LC/MS, validation (virtual Western blot)
RAD6	YGL058W	ND	ND	ND	ND	ND	ND	ND	ND	ND	16432255	Purification & Protein ID	purification (HB-ubiquitin (a tandem affinity tag under denaturing conditions)), LC/MS
RAX2	YLR084C	ND	ND	ND	ND	ND	ND	ND	ND	Proteasomal Degradation	17644757	Purification & Protein ID	purification (ubiquitin-chain by UBA domain-containing protein, 6xHis-ubiquitin (two-step)), LC/MS, validation (statistical quantitative analysis)
RCR1	YBR005W	ND	ND	ND	HECT	NA	RSP5	ND	ND	ND	17551511	Ub-conjugate Confirmation	protein microarray (in vitro)
RCR2	YDR003W	ND	ND	ND	HECT	NA	RSP5	ND	ND	ND	17551511	Ub-conjugate Confirmation	protein microarray (in vitro)
RCR2	YDR003W	ND	ND	ND	ND	ND	ND	ND	ND	ND	18433149	Purification & Protein ID	purification (6xHis-Myc-ubiquitin), LC/MS, validation (virtual Western blot)
RCY1	YJL204C	ND	AUTO	CDC34	RING	SCF	RCY1	ND	ND	ND	14747994	High MW Product Confirmation	Western blot (in vitro)
REB1	YBR049C	ND	MULTI	ND	ND	ND	ND	RPN10	ND	Proteasomal Degradation	15699485	Purification & Protein ID	purification (ubiquitin-chain by UBA domain-containing protein, 6xHis-ubiquitin (two-step)), LC/MS
RET1	YDL145C	ND	MULTI	ND	ND	ND	ND	ND	ND	ND	15699485	Purification & Protein ID	purification (ubiquitin-chain by UBA domain-containing protein, 6xHis-ubiquitin (two-step)), LC/MS
RET1	YDL145C	ND	ND	ND	ND	ND	ND	ND	ND	ND	16432255	Purification & Protein ID	purification (HB-ubiquitin (a tandem affinity tag under denaturing conditions)), LC/MS
REX2	YLR059C	ND	ND	ND	ND	ND	ND	ND	ND	ND	18433149	Purification & Protein ID	purification (6xHis-Myc-ubiquitin), LC/MS, validation (virtual Western blot)
RFA1	YAR007C	ND	MULTI	ND	ND	ND	ND	ND	ND	ND	15699485	Purification & Protein ID	purification (ubiquitin-chain by UBA domain-containing protein, 6xHis-ubiquitin (two-step)), LC/MS
RFC1	YOR217W	ND	MULTI	ND	ND	ND	ND	ND	ND	ND	15699485	Purification & Protein ID	purification (ubiquitin-chain by UBA domain-containing protein, 6xHis-ubiquitin (two-step)), LC/MS
RIM101	YHL027W	ND	ND	ND	ND	ND	ND	ND	ND	Proteasomal Degradation	17644757	Purification & Protein ID	purification (ubiquitin-chain by UBA domain-containing protein, 6xHis-ubiquitin (two-step)), LC/MS, validation (statistical quantitative analysis)
RIO2	YNL207W	ND	ND	ND	ND	ND	ND	ND	ND	ND	18433149	Purification & Protein ID	purification (6xHis-Myc-ubiquitin), LC/MS, validation (virtual Western blot)
RIX7	YLL034C	ND	ND	ND	ND	ND	ND	ND	ND	ND	18433149	Purification & Protein ID	purification (6xHis-Myc-ubiquitin), LC/MS, validation (virtual Western blot)
RLP7	YNL002C	ND	ND	ND	ND	ND	ND	ND	ND	ND	18433149	Purification & Protein ID	purification (6xHis-Myc-ubiquitin), LC/MS, validation (virtual Western blot)
RME1	YGR044C	ND	ND	ND	ND	ND	ND	ND	ND	Proteasomal Degradation	17644757	Purification & Protein ID	purification (ubiquitin-chain by UBA domain-containing protein, 6xHis-ubiquitin (two-step)), LC/MS, validation (statistical quantitative analysis)
RNR1	YER070W	ND	ND	ND	ND	ND	ND	ND	ND	ND	18433149	Purification & Protein ID	purification (6xHis-Myc-ubiquitin), LC/MS, validation (virtual Western blot)
ROD1	YOR018W	ND	ND	ND	HECT	NA	RSP5	ND	ND	ND	17551511	Ub-conjugate Confirmation	protein microarray (in vitro)
ROG1	YGL144C	ND	ND	UBC4	HECT	NA	RSP5	ND	ND	ND	10958669	Protein Stability Assay	Western blot
ROG3	YFR022W	ND	ND	ND	HECT	NA	RSP5	ND	ND	ND	17551511	Ub-conjugate Confirmation	protein microarray (in vitro)
ROM2	YLR371W	ND	ND	ND	ND	ND	ND	ND	ND	Proteasomal Degradation	17644757	Purification & Protein ID	purification (ubiquitin-chain by UBA domain-containing protein, 6xHis-ubiquitin (two-step)), LC/MS, validation (statistical quantitative analysis)
RPA2	YPR010C	ND	MULTI	ND	ND	ND	ND	ND	ND	ND	15699485	Purification & Protein ID	purification (ubiquitin-chain by UBA domain-containing protein, 6xHis-ubiquitin (two-step)), LC/MS
RPB1	YDL140C	ND	MULTI	ND	HECT	NA	RSP5	ND	ND	ND	9108033	High MW Product Confirmation	autoradiography (in vitro)
RPB1	YDL140C	ND	MULTI	ND	HECT	NA	RSP5	ND	ND	ND	10490634	Ub-conjugate Confirmation	Western blot
RPB1	YDL140C	K695	ND	ND	ND	ND	ND	ND	ND	ND	14557538	Purification & Protein ID	purification (6xHis-Myc-ubiquitin), LC/MS
RPB1	YDL140C	ND	MULTI	ND	ND	ND	ND	ND	ND	ND	15699485	Purification & Protein ID	purification (ubiquitin-chain by UBA domain-containing protein, 6xHis-ubiquitin (two-step)), LC/MS
RPB1	YDL140C	ND	MULTI	ND	HECT	NA	RSP5	ND	ND	ND	15955809	Ub-conjugate Confirmation	luminescent assay (biotin-ubiquitin, GST-substrate)
RPB1	YDL140C	ND	MULTI(K48-linked)	ND	RING	ECS	ELA1	ND	ND	Proteasomal Degradation	17296727	Ub-conjugate Confirmation	Western blot
RPB1	YDL140C	K330;K695	MULTI	UBC5	HECT	NA	RSP5	ND	ND	ND	17418786	Ub-conjugate Confirmation	Western blot
RPB1	YDL140C	ND	MULTI	ND	ND	ND	ND	RPN10	ND	Proteasomal Degradation	17644757	Purification & Protein ID	purification (ubiquitin-chain by UBA domain-containing protein, 6xHis-ubiquitin (two-step)), LC/MS, validation (statistical quantitative analysis)
RPB2	YOR151C	ND	MULTI	ND	ND	ND	ND	ND	ND	ND	15699485	Purification & Protein ID	purification (ubiquitin-chain by UBA domain-containing protein, 6xHis-ubiquitin (two-step)), LC/MS
RPB7	YDR404C	ND	MONO	ND	HECT	NA	RSP5	ND	ND	ND	15955809	Ub-conjugate Confirmation	luminescent assay (biotin-ubiquitin, GST-substrate)
RPC11	YDR045C	ND	ND	ND	ND	ND	ND	ND	ND	ND	18433149	Purification & Protein ID	purification (6xHis-Myc-ubiquitin), LC/MS, validation (virtual Western blot)
RPC25	YKL144C	ND	ND	ND	ND	ND	ND	ND	ND	ND	16432255	Purification & Protein ID	purification (HB-ubiquitin (a tandem affinity tag under denaturing conditions)), LC/MS
RPC25	YKL144C	ND	ND	ND	HECT	NA	RSP5	ND	ND	ND	17551511	Ub-conjugate Confirmation	protein microarray (in vitro)
RPF2	YKR081C	ND	MULTI	ND	ND	ND	ND	ND	ND	ND	15699485	Purification & Protein ID	purification (ubiquitin-chain by UBA domain-containing protein, 6xHis-ubiquitin (two-step)), LC/MS
RPH1	YER169W	ND	ND	ND	ND	ND	ND	ND	ND	ND	18433149	Purification & Protein ID	purification (6xHis-Myc-ubiquitin), LC/MS, validation (virtual Western blot)
RPL10	YLR075W	ND	MULTI	ND	ND	ND	ND	ND	ND	ND	15699485	Purification & Protein ID	purification (ubiquitin-chain by UBA domain-containing protein, 6xHis-ubiquitin (two-step)), LC/MS
RPL10	YLR075W	ND	ND	ND	ND	ND	ND	ND	ND	ND	16432255	Purification & Protein ID	purification (HB-ubiquitin (a tandem affinity tag under denaturing conditions)), LC/MS
RPL11A	YPR102C	ND	MULTI	ND	ND	ND	ND	ND	ND	ND	15699485	Purification & Protein ID	purification (ubiquitin-chain by UBA domain-containing protein, 6xHis-ubiquitin (two-step)), LC/MS
RPL11B	YGR085C	ND	MULTI	ND	ND	ND	ND	ND	ND	ND	15699485	Purification & Protein ID	purification (ubiquitin-chain by UBA domain-containing protein, 6xHis-ubiquitin (two-step)), LC/MS
RPL11B	YGR085C	ND	ND	ND	ND	ND	ND	ND	ND	ND	18433149	Purification & Protein ID	purification (6xHis-Myc-ubiquitin), LC/MS, validation (virtual Western blot)
RPL12B	YDR418W	ND	ND	ND	ND	ND	ND	ND	ND	ND	16432255	Purification & Protein ID	purification (HB-ubiquitin (a tandem affinity tag under denaturing conditions)), LC/MS
RPL13A	YDL082W	ND	MULTI	ND	ND	ND	ND	RPN10	ND	Proteasomal Degradation	15699485	Purification & Protein ID	purification (ubiquitin-chain by UBA domain-containing protein, 6xHis-ubiquitin (two-step)), LC/MS
RPL13B	YMR142C	ND	MULTI	ND	ND	ND	ND	RPN10	ND	Proteasomal Degradation	15699485	Purification & Protein ID	purification (ubiquitin-chain by UBA domain-containing protein, 6xHis-ubiquitin (two-step)), LC/MS
RPL15A	YLR029C	ND	MULTI	ND	ND	ND	ND	ND	ND	ND	15699485	Purification & Protein ID	purification (ubiquitin-chain by UBA domain-containing protein, 6xHis-ubiquitin (two-step)), LC/MS
RPL15A	YLR029C	ND	ND	ND	ND	ND	ND	ND	ND	ND	16432255	Purification & Protein ID	purification (HB-ubiquitin (a tandem affinity tag under denaturing conditions)), LC/MS
RPL15A	YLR029C	ND	ND	ND	ND	ND	ND	ND	ND	Proteasomal Degradation	17644757	Purification & Protein ID	purification (ubiquitin-chain by UBA domain-containing protein, 6xHis-ubiquitin (two-step)), LC/MS, validation (statistical quantitative analysis)
RPL15B	YMR121C	ND	MULTI	ND	ND	ND	ND	ND	ND	ND	15699485	Purification & Protein ID	purification (ubiquitin-chain by UBA domain-containing protein, 6xHis-ubiquitin (two-step)), LC/MS
RPL15B	YMR121C	ND	ND	ND	ND	ND	ND	ND	ND	Proteasomal Degradation	17644757	Purification & Protein ID	purification (ubiquitin-chain by UBA domain-containing protein, 6xHis-ubiquitin (two-step)), LC/MS, validation (statistical quantitative analysis)
RPL16B	YNL069C	ND	MULTI	ND	ND	ND	ND	RPN10	ND	Proteasomal Degradation	15699485	Purification & Protein ID	purification (ubiquitin-chain by UBA domain-containing protein, 6xHis-ubiquitin (two-step)), LC/MS
RPL17A	YKL180W	ND	MULTI	ND	ND	ND	ND	RPN10	ND	Proteasomal Degradation	15699485	Purification & Protein ID	purification (ubiquitin-chain by UBA domain-containing protein, 6xHis-ubiquitin (two-step)), LC/MS
RPL17B	YJL177W	ND	MULTI	ND	ND	ND	ND	RPN10	ND	Proteasomal Degradation	15699485	Purification & Protein ID	purification (ubiquitin-chain by UBA domain-containing protein, 6xHis-ubiquitin (two-step)), LC/MS
RPL18B	YNL301C	ND	MULTI	ND	ND	ND	ND	ND	ND	ND	15699485	Purification & Protein ID	purification (ubiquitin-chain by UBA domain-containing protein, 6xHis-ubiquitin (two-step)), LC/MS
RPL18B	YNL301C	ND	ND	ND	ND	ND	ND	ND	ND	ND	16432255	Purification & Protein ID	purification (HB-ubiquitin (a tandem affinity tag under denaturing conditions)), LC/MS
RPL18B	YNL301C	ND	ND	ND	ND	ND	ND	ND	ND	Proteasomal Degradation	17644757	Purification & Protein ID	purification (ubiquitin-chain by UBA domain-containing protein, 6xHis-ubiquitin (two-step)), LC/MS, validation (statistical quantitative analysis)
RPL19B	YBL027W	ND	ND	ND	ND	ND	ND	ND	ND	ND	16432255	Purification & Protein ID	purification (HB-ubiquitin (a tandem affinity tag under denaturing conditions)), LC/MS
RPL19B	YBL027W	ND	MULTI	ND	ND	ND	ND	ND	ND	ND	15699485	Purification & Protein ID	purification (ubiquitin-chain by UBA domain-containing protein, 6xHis-ubiquitin (two-step)), LC/MS
RPL1B	YGL135W	ND	MULTI	ND	ND	ND	ND	ND	ND	ND	15699485	Purification & Protein ID	purification (ubiquitin-chain by UBA domain-containing protein, 6xHis-ubiquitin (two-step)), LC/MS
RPL1B	YGL135W	ND	ND	ND	ND	ND	ND	ND	ND	ND	16432255	Purification & Protein ID	purification (HB-ubiquitin (a tandem affinity tag under denaturing conditions)), LC/MS
RPL20B	YOR312C	ND	MULTI	ND	ND	ND	ND	RPN10	ND	Proteasomal Degradation	15699485	Purification & Protein ID	purification (ubiquitin-chain by UBA domain-containing protein, 6xHis-ubiquitin (two-step)), LC/MS
RPL20B	YOR312C	ND	ND	ND	ND	ND	ND	ND	ND	ND	16432255	Purification & Protein ID	purification (HB-ubiquitin (a tandem affinity tag under denaturing conditions)), LC/MS
RPL21A	YBR191W	ND	MULTI	ND	ND	ND	ND	ND	ND	ND	15699485	Purification & Protein ID	purification (ubiquitin-chain by UBA domain-containing protein, 6xHis-ubiquitin (two-step)), LC/MS
RPL21A	YBR191W	ND	ND	ND	ND	ND	ND	ND	ND	ND	16432255	Purification & Protein ID	purification (HB-ubiquitin (a tandem affinity tag under denaturing conditions)), LC/MS
RPL21B	YPL079W	ND	MULTI	ND	ND	ND	ND	ND	ND	ND	15699485	Purification & Protein ID	purification (ubiquitin-chain by UBA domain-containing protein, 6xHis-ubiquitin (two-step)), LC/MS
RPL24A	YGL031C	ND	MULTI	ND	ND	ND	ND	ND	ND	ND	15699485	Purification & Protein ID	purification (ubiquitin-chain by UBA domain-containing protein, 6xHis-ubiquitin (two-step)), LC/MS
RPL24A	YGL031C	ND	ND	ND	ND	ND	ND	ND	ND	Proteasomal Degradation	17644757	Purification & Protein ID	purification (ubiquitin-chain by UBA domain-containing protein, 6xHis-ubiquitin (two-step)), LC/MS, validation (statistical quantitative analysis)
RPL24B	YGR148C	ND	MULTI	ND	ND	ND	ND	ND	ND	ND	15699485	Purification & Protein ID	purification (ubiquitin-chain by UBA domain-containing protein, 6xHis-ubiquitin (two-step)), LC/MS
RPL24B	YGR148C	ND	ND	ND	ND	ND	ND	ND	ND	ND	16432255	Purification & Protein ID	purification (HB-ubiquitin (a tandem affinity tag under denaturing conditions)), LC/MS
RPL27A	YHR010W	ND	MULTI	ND	ND	ND	ND	ND	ND	ND	15699485	Purification & Protein ID	purification (ubiquitin-chain by UBA domain-containing protein, 6xHis-ubiquitin (two-step)), LC/MS
RPL27B	YDR471W	ND	MULTI	ND	ND	ND	ND	ND	ND	ND	15699485	Purification & Protein ID	purification (ubiquitin-chain by UBA domain-containing protein, 6xHis-ubiquitin (two-step)), LC/MS
RPL28	YGL103W	ND	MULTI	ND	ND	ND	ND	ND	ND	ND	15699485	Purification & Protein ID	purification (ubiquitin-chain by UBA domain-containing protein, 6xHis-ubiquitin (two-step)), LC/MS
RPL2B	YIL018W	ND	MULTI	ND	ND	ND	ND	ND	ND	ND	15699485	Purification & Protein ID	purification (ubiquitin-chain by UBA domain-containing protein, 6xHis-ubiquitin (two-step)), LC/MS
RPL3	YOR063W	ND	MULTI	ND	ND	ND	ND	ND	ND	ND	15699485	Purification & Protein ID	purification (ubiquitin-chain by UBA domain-containing protein, 6xHis-ubiquitin (two-step)), LC/MS
RPL3	YOR063W	ND	ND	ND	ND	ND	ND	ND	ND	Proteasomal Degradation	17644757	Purification & Protein ID	purification (ubiquitin-chain by UBA domain-containing protein, 6xHis-ubiquitin (two-step)), LC/MS, validation (statistical quantitative analysis)
RPL32	YBL092W	ND	MULTI	ND	ND	ND	ND	ND	ND	ND	15699485	Purification & Protein ID	purification (ubiquitin-chain by UBA domain-containing protein, 6xHis-ubiquitin (two-step)), LC/MS
RPL32	YBL092W	ND	ND	ND	ND	ND	ND	ND	ND	Proteasomal Degradation	17644757	Purification & Protein ID	purification (ubiquitin-chain by UBA domain-containing protein, 6xHis-ubiquitin (two-step)), LC/MS, validation (statistical quantitative analysis)
RPL33A	YPL143W	ND	ND	ND	ND	ND	ND	ND	ND	Proteasomal Degradation	17644757	Purification & Protein ID	purification (ubiquitin-chain by UBA domain-containing protein, 6xHis-ubiquitin (two-step)), LC/MS, validation (statistical quantitative analysis)
RPL34A	YER056C-A	ND	MULTI	ND	ND	ND	ND	ND	ND	ND	15699485	Purification & Protein ID	purification (ubiquitin-chain by UBA domain-containing protein, 6xHis-ubiquitin (two-step)), LC/MS
RPL34B	YIL052C	ND	MULTI	ND	ND	ND	ND	ND	ND	ND	15699485	Purification & Protein ID	purification (ubiquitin-chain by UBA domain-containing protein, 6xHis-ubiquitin (two-step)), LC/MS
RPL4A	YBR031W	ND	MULTI	ND	ND	ND	ND	ND	ND	ND	15699485	Purification & Protein ID	purification (ubiquitin-chain by UBA domain-containing protein, 6xHis-ubiquitin (two-step)), LC/MS
RPL4A	YBR031W	ND	ND	ND	ND	ND	ND	ND	ND	Proteasomal Degradation	17644757	Purification & Protein ID	purification (ubiquitin-chain by UBA domain-containing protein, 6xHis-ubiquitin (two-step)), LC/MS, validation (statistical quantitative analysis)
RPL4B	YDR012W	ND	MULTI	ND	ND	ND	ND	ND	ND	ND	15699485	Purification & Protein ID	purification (ubiquitin-chain by UBA domain-containing protein, 6xHis-ubiquitin (two-step)), LC/MS
RPL4B	YDR012W	ND	ND	ND	ND	ND	ND	ND	ND	ND	16432255	Purification & Protein ID	purification (HB-ubiquitin (a tandem affinity tag under denaturing conditions)), LC/MS
RPL4B	YDR012W	ND	ND	ND	ND	ND	ND	ND	ND	Proteasomal Degradation	17644757	Purification & Protein ID	purification (ubiquitin-chain by UBA domain-containing protein, 6xHis-ubiquitin (two-step)), LC/MS, validation (statistical quantitative analysis)
RPL4B	YDR012W	ND	ND	ND	ND	ND	ND	ND	ND	ND	18433149	Purification & Protein ID	purification (6xHis-Myc-ubiquitin), LC/MS, validation (virtual Western blot)
RPL5	YPL131W	ND	ND	ND	ND	ND	ND	ND	ND	ND	16432255	Purification & Protein ID	purification (HB-ubiquitin (a tandem affinity tag under denaturing conditions)), LC/MS
RPL6A	YML073C	ND	MULTI	ND	ND	ND	ND	ND	ND	ND	15699485	Purification & Protein ID	purification (ubiquitin-chain by UBA domain-containing protein, 6xHis-ubiquitin (two-step)), LC/MS
RPL6B	YLR448W	ND	MULTI	ND	ND	ND	ND	ND	ND	ND	15699485	Purification & Protein ID	purification (ubiquitin-chain by UBA domain-containing protein, 6xHis-ubiquitin (two-step)), LC/MS
RPL6B	YLR448W	ND	ND	ND	ND	ND	ND	ND	ND	Proteasomal Degradation	17644757	Purification & Protein ID	purification (ubiquitin-chain by UBA domain-containing protein, 6xHis-ubiquitin (two-step)), LC/MS, validation (statistical quantitative analysis)
RPL8A	YHL033C	ND	MULTI	ND	ND	ND	ND	ND	ND	ND	15699485	Purification & Protein ID	purification (ubiquitin-chain by UBA domain-containing protein, 6xHis-ubiquitin (two-step)), LC/MS
RPL8A	YHL033C	ND	ND	ND	ND	ND	ND	ND	ND	ND	16432255	Purification & Protein ID	purification (HB-ubiquitin (a tandem affinity tag under denaturing conditions)), LC/MS
RPN1	YHR027C	ND	MULTI	ND	ND	ND	ND	ND	ND	ND	15699485	Purification & Protein ID	purification (ubiquitin-chain by UBA domain-containing protein, 6xHis-ubiquitin (two-step)), LC/MS
RPN1	YHR027C	ND	ND	ND	ND	ND	ND	ND	ND	Proteasomal Degradation	17644757	Purification & Protein ID	purification (ubiquitin-chain by UBA domain-containing protein, 6xHis-ubiquitin (two-step)), LC/MS, validation (statistical quantitative analysis)
RPN10	YHR200W	ND	ND	ND	ND	ND	ND	ND	ND	ND	18433149	Purification & Protein ID	purification (6xHis-Myc-ubiquitin), LC/MS, validation (virtual Western blot)
RPN11	YFR004W	ND	ND	ND	ND	ND	ND	ND	ND	ND	18433149	Purification & Protein ID	purification (6xHis-Myc-ubiquitin), LC/MS, validation (virtual Western blot)
RPN2	YIL075C	ND	ND	ND	ND	ND	ND	ND	ND	Proteasomal Degradation	17644757	Purification & Protein ID	purification (ubiquitin-chain by UBA domain-containing protein, 6xHis-ubiquitin (two-step)), LC/MS, validation (statistical quantitative analysis)
RPN4	YDL020C	ND	ND	ND	ND	ND	ND	ND	ND	Proteasomal Degradation	15090546	Ub-conjugate Confirmation	Western blot
RPN4	YDL020C	ND	ND	RAD6	RING	SPRF	UBR2	ND	ND	ND	15504724	Protein Stability Assay	Western blot
RPN4	YDL020C	K123;K132;K137;K141;K158;K187	MONO;MULTI(K48-linked)	RAD6	RING	SPRF	UBR2	ND	ND	ND	16492666	High MW Product Confirmation	autoradiography
RPN6	YDL097C	ND	ND	ND	ND	ND	ND	ND	ND	Proteasomal Degradation	17644757	Purification & Protein ID	purification (ubiquitin-chain by UBA domain-containing protein, 6xHis-ubiquitin (two-step)), LC/MS, validation (statistical quantitative analysis)
RPN8	YOR261C	ND	ND	ND	ND	ND	ND	ND	ND	ND	16432255	Purification & Protein ID	purification (HB-ubiquitin (a tandem affinity tag under denaturing conditions)), LC/MS
RPN8	YOR261C	ND	ND	ND	ND	ND	ND	ND	ND	ND	18433149	Purification & Protein ID	purification (6xHis-Myc-ubiquitin), LC/MS, validation (virtual Western blot)
RPP0	YLR340W	ND	ND	ND	ND	ND	ND	ND	ND	ND	16432255	Purification & Protein ID	purification (HB-ubiquitin (a tandem affinity tag under denaturing conditions)), LC/MS
RPP0	YLR340W	K144	ND	ND	ND	ND	ND	ND	ND	ND	18433149	Purification & Protein ID	purification (6xHis-Myc-ubiquitin), LC/MS, validation (virtual Western blot)
RPP2A	YOL039W	ND	ND	ND	ND	ND	ND	ND	ND	ND	18433149	Purification & Protein ID	purification (6xHis-Myc-ubiquitin), LC/MS, validation (virtual Western blot)
RPS0A	YGR214W	ND	ND	ND	ND	ND	ND	ND	ND	ND	16432255	Purification & Protein ID	purification (HB-ubiquitin (a tandem affinity tag under denaturing conditions)), LC/MS
RPS10B	YMR230W	ND	ND	ND	ND	ND	ND	ND	ND	ND	16432255	Purification & Protein ID	purification (HB-ubiquitin (a tandem affinity tag under denaturing conditions)), LC/MS
RPS11B	YBR048W	ND	MULTI	ND	ND	ND	ND	ND	ND	ND	15699485	Purification & Protein ID	purification (ubiquitin-chain by UBA domain-containing protein, 6xHis-ubiquitin (two-step)), LC/MS
RPS11B	YBR048W	ND	ND	ND	ND	ND	ND	ND	ND	ND	16432255	Purification & Protein ID	purification (HB-ubiquitin (a tandem affinity tag under denaturing conditions)), LC/MS
RPS12	YOR369C	ND	MULTI	ND	ND	ND	ND	ND	ND	ND	15699485	Purification & Protein ID	purification (ubiquitin-chain by UBA domain-containing protein, 6xHis-ubiquitin (two-step)), LC/MS
RPS13	YDR064W	ND	MULTI	ND	ND	ND	ND	ND	ND	ND	15699485	Purification & Protein ID	purification (ubiquitin-chain by UBA domain-containing protein, 6xHis-ubiquitin (two-step)), LC/MS
RPS15	YOL040C	ND	ND	ND	ND	ND	ND	ND	ND	ND	16432255	Purification & Protein ID	purification (HB-ubiquitin (a tandem affinity tag under denaturing conditions)), LC/MS
RPS17A	YML024W	ND	MULTI	ND	ND	ND	ND	ND	ND	ND	15699485	Purification & Protein ID	purification (ubiquitin-chain by UBA domain-containing protein, 6xHis-ubiquitin (two-step)), LC/MS
RPS17B	YDR447C	ND	MULTI	ND	ND	ND	ND	ND	ND	ND	15699485	Purification & Protein ID	purification (ubiquitin-chain by UBA domain-containing protein, 6xHis-ubiquitin (two-step)), LC/MS
RPS18B	YML026C	ND	MULTI	ND	ND	ND	ND	ND	ND	ND	15699485	Purification & Protein ID	purification (ubiquitin-chain by UBA domain-containing protein, 6xHis-ubiquitin (two-step)), LC/MS
RPS1A	YLR441C	ND	MULTI	ND	ND	ND	ND	ND	ND	ND	15699485	Purification & Protein ID	purification (ubiquitin-chain by UBA domain-containing protein, 6xHis-ubiquitin (two-step)), LC/MS
RPS1A	YLR441C	ND	MULTI	ND	ND	ND	ND	RPN10	ND	Proteasomal Degradation	17644757	Purification & Protein ID	purification (ubiquitin-chain by UBA domain-containing protein, 6xHis-ubiquitin (two-step)), LC/MS, validation (statistical quantitative analysis)
RPS1B	YML063W	ND	MULTI	ND	ND	ND	ND	ND	ND	ND	15699485	Purification & Protein ID	purification (ubiquitin-chain by UBA domain-containing protein, 6xHis-ubiquitin (two-step)), LC/MS
RPS1B	YML063W	ND	ND	ND	ND	ND	ND	ND	ND	ND	16432255	Purification & Protein ID	purification (HB-ubiquitin (a tandem affinity tag under denaturing conditions)), LC/MS
RPS1B	YML063W	ND	MULTI	ND	ND	ND	ND	RPN10	ND	Proteasomal Degradation	17644757	Purification & Protein ID	purification (ubiquitin-chain by UBA domain-containing protein, 6xHis-ubiquitin (two-step)), LC/MS, validation (statistical quantitative analysis)
RPS2	YGL123W	K33	ND	ND	ND	ND	ND	ND	ND	ND	16432255	Purification & Protein ID	purification (HB-ubiquitin (a tandem affinity tag under denaturing conditions)), LC/MS
RPS2	YGL123W	ND	ND	ND	ND	ND	ND	ND	ND	Proteasomal Degradation	17644757	Purification & Protein ID	purification (ubiquitin-chain by UBA domain-containing protein, 6xHis-ubiquitin (two-step)), LC/MS, validation (statistical quantitative analysis)
RPS20	YHL015W	K8	ND	ND	ND	ND	ND	ND	ND	ND	12872131	Purification & Protein ID	purification (ubiquitin-chain by UBA domain-containing protein, 6xHis-ubiquitin (two-step)), LC/MS
RPS20	YHL015W	K8	ND	ND	ND	ND	ND	ND	ND	ND	14557538	Purification & Protein ID	purification (6xHis-Myc-ubiquitin), LC/MS
RPS20	YHL015W	ND	ND	ND	ND	ND	ND	ND	ND	ND	16432255	Purification & Protein ID	purification (HB-ubiquitin (a tandem affinity tag under denaturing conditions)), LC/MS
RPS20	YHL015W	ND	MULTI	ND	ND	ND	ND	ND	ND	ND	15699485	Purification & Protein ID	purification (ubiquitin-chain by UBA domain-containing protein, 6xHis-ubiquitin (two-step)), LC/MS
RPS20	YHL015W	K8	ND	ND	ND	ND	ND	ND	ND	ND	18433149	Purification & Protein ID	purification (6xHis-Myc-ubiquitin), LC/MS, validation (virtual Western blot)
RPS22B	YLR367W	ND	ND	ND	ND	ND	ND	ND	ND	ND	16432255	Purification & Protein ID	purification (HB-ubiquitin (a tandem affinity tag under denaturing conditions)), LC/MS
RPS23B	YPR132W	ND	ND	ND	ND	ND	ND	ND	ND	ND	16432255	Purification & Protein ID	purification (HB-ubiquitin (a tandem affinity tag under denaturing conditions)), LC/MS
RPS23B	YPR132W	ND	ND	ND	ND	ND	ND	ND	ND	ND	18433149	Purification & Protein ID	purification (6xHis-Myc-ubiquitin), LC/MS, validation (virtual Western blot)
RPS25A	YGR027C	ND	ND	ND	ND	ND	ND	ND	ND	Proteasomal Degradation	17644757	Purification & Protein ID	purification (ubiquitin-chain by UBA domain-containing protein, 6xHis-ubiquitin (two-step)), LC/MS, validation (statistical quantitative analysis)
RPS26A	YGL189C	ND	MULTI	ND	ND	ND	ND	ND	ND	ND	15699485	Purification & Protein ID	purification (ubiquitin-chain by UBA domain-containing protein, 6xHis-ubiquitin (two-step)), LC/MS
RPS27A	YKL156W	ND	MULTI	ND	ND	ND	ND	ND	ND	ND	15699485	Purification & Protein ID	purification (ubiquitin-chain by UBA domain-containing protein, 6xHis-ubiquitin (two-step)), LC/MS
RPS27A	YKL156W	ND	ND	ND	ND	ND	ND	ND	ND	ND	16432255	Purification & Protein ID	purification (HB-ubiquitin (a tandem affinity tag under denaturing conditions)), LC/MS
RPS27B	YHR021C	ND	MULTI	ND	ND	ND	ND	ND	ND	ND	15699485	Purification & Protein ID	purification (ubiquitin-chain by UBA domain-containing protein, 6xHis-ubiquitin (two-step)), LC/MS
RPS29A	YLR388W	ND	MULTI	ND	ND	ND	ND	RPN10	ND	Proteasomal Degradation	15699485	Purification & Protein ID	purification (ubiquitin-chain by UBA domain-containing protein, 6xHis-ubiquitin (two-step)), LC/MS
RPS29B	YDL061C	ND	MULTI	ND	ND	ND	ND	RPN10	ND	Proteasomal Degradation	15699485	Purification & Protein ID	purification (ubiquitin-chain by UBA domain-containing protein, 6xHis-ubiquitin (two-step)), LC/MS
RPS3	YNL178W	K212	ND	ND	ND	ND	ND	ND	ND	ND	12872131	Purification & Protein ID	purification (ubiquitin-chain by UBA domain-containing protein, 6xHis-ubiquitin (two-step)), LC/MS
RPS3	YNL178W	ND	ND	ND	ND	ND	ND	ND	ND	ND	16432255	Purification & Protein ID	purification (HB-ubiquitin (a tandem affinity tag under denaturing conditions)), LC/MS
RPS3	YNL178W	ND	MULTI	ND	ND	ND	ND	ND	ND	ND	15699485	Purification & Protein ID	purification (ubiquitin-chain by UBA domain-containing protein, 6xHis-ubiquitin (two-step)), LC/MS
RPS30B	YOR182C	ND	ND	ND	ND	ND	ND	ND	ND	ND	16432255	Purification & Protein ID	purification (HB-ubiquitin (a tandem affinity tag under denaturing conditions)), LC/MS
RPS4B	YHR203C	K168	ND	ND	ND	ND	ND	ND	ND	ND	12872131	Purification & Protein ID	purification (ubiquitin-chain by UBA domain-containing protein, 6xHis-ubiquitin (two-step)), LC/MS
RPS4B	YHR203C	ND	ND	ND	ND	ND	ND	ND	ND	ND	16432255	Purification & Protein ID	purification (HB-ubiquitin (a tandem affinity tag under denaturing conditions)), LC/MS
RPS4B	YHR203C	ND	MULTI	ND	ND	ND	ND	ND	ND	ND	15699485	Purification & Protein ID	purification (ubiquitin-chain by UBA domain-containing protein, 6xHis-ubiquitin (two-step)), LC/MS
RPS4B	YHR203C	ND	MULTI	ND	ND	ND	ND	RPN10	ND	Proteasomal Degradation	17644757	Purification & Protein ID	purification (ubiquitin-chain by UBA domain-containing protein, 6xHis-ubiquitin (two-step)), LC/MS, validation (statistical quantitative analysis)
RPS5	YJR123W	ND	MULTI	ND	ND	ND	ND	ND	ND	ND	15699485	Purification & Protein ID	purification (ubiquitin-chain by UBA domain-containing protein, 6xHis-ubiquitin (two-step)), LC/MS
RPS5	YJR123W	ND	ND	ND	ND	ND	ND	ND	ND	ND	16432255	Purification & Protein ID	purification (HB-ubiquitin (a tandem affinity tag under denaturing conditions)), LC/MS
RPS5	YJR123W	ND	MULTI	ND	ND	ND	ND	RPN10	ND	Proteasomal Degradation	17644757	Purification & Protein ID	purification (ubiquitin-chain by UBA domain-containing protein, 6xHis-ubiquitin (two-step)), LC/MS, validation (statistical quantitative analysis)
RPS6B	YBR181C	ND	MULTI	ND	ND	ND	ND	ND	ND	ND	15699485	Purification & Protein ID	purification (ubiquitin-chain by UBA domain-containing protein, 6xHis-ubiquitin (two-step)), LC/MS
RPS6B	YBR181C	ND	ND	ND	ND	ND	ND	ND	ND	ND	16432255	Purification & Protein ID	purification (HB-ubiquitin (a tandem affinity tag under denaturing conditions)), LC/MS
RPS7A	YOR096W	ND	MULTI	ND	ND	ND	ND	ND	ND	ND	15699485	Purification & Protein ID	purification (ubiquitin-chain by UBA domain-containing protein, 6xHis-ubiquitin (two-step)), LC/MS
RPS7B	YNL096C	ND	MULTI	ND	ND	ND	ND	ND	ND	ND	15699485	Purification & Protein ID	purification (ubiquitin-chain by UBA domain-containing protein, 6xHis-ubiquitin (two-step)), LC/MS
RPS7B	YNL096C	ND	ND	ND	ND	ND	ND	ND	ND	ND	16432255	Purification & Protein ID	purification (HB-ubiquitin (a tandem affinity tag under denaturing conditions)), LC/MS
RPS8B	YER102W	ND	MULTI	ND	ND	ND	ND	ND	ND	ND	15699485	Purification & Protein ID	purification (ubiquitin-chain by UBA domain-containing protein, 6xHis-ubiquitin (two-step)), LC/MS
RPS8B	YER102W	ND	ND	ND	ND	ND	ND	ND	ND	ND	16432255	Purification & Protein ID	purification (HB-ubiquitin (a tandem affinity tag under denaturing conditions)), LC/MS
RPS8B	YER102W	ND	MULTI	ND	ND	ND	ND	RPN10	ND	Proteasomal Degradation	17644757	Purification & Protein ID	purification (ubiquitin-chain by UBA domain-containing protein, 6xHis-ubiquitin (two-step)), LC/MS, validation (statistical quantitative analysis)
RPT1	YKL145W	ND	MULTI	ND	ND	ND	ND	ND	ND	ND	15699485	Purification & Protein ID	purification (ubiquitin-chain by UBA domain-containing protein, 6xHis-ubiquitin (two-step)), LC/MS
RPT1	YKL145W	ND	ND	ND	ND	ND	ND	ND	ND	Proteasomal Degradation	17644757	Purification & Protein ID	purification (ubiquitin-chain by UBA domain-containing protein, 6xHis-ubiquitin (two-step)), LC/MS, validation (statistical quantitative analysis)
RPT1	YKL145W	ND	ND	ND	ND	ND	ND	ND	ND	ND	18433149	Purification & Protein ID	purification (6xHis-Myc-ubiquitin), LC/MS, validation (virtual Western blot)
RPT2	YDL007W	ND	MULTI	ND	ND	ND	ND	ND	ND	ND	15699485	Purification & Protein ID	purification (ubiquitin-chain by UBA domain-containing protein, 6xHis-ubiquitin (two-step)), LC/MS
RPT2	YDL007W	ND	ND	ND	ND	ND	ND	ND	ND	Proteasomal Degradation	17644757	Purification & Protein ID	purification (ubiquitin-chain by UBA domain-containing protein, 6xHis-ubiquitin (two-step)), LC/MS, validation (statistical quantitative analysis)
RPT2	YDL007W	ND	ND	ND	ND	ND	ND	ND	ND	ND	18433149	Purification & Protein ID	purification (6xHis-Myc-ubiquitin), LC/MS, validation (virtual Western blot)
RPT3	YDR394W	ND	ND	ND	ND	ND	ND	ND	ND	Proteasomal Degradation	17644757	Purification & Protein ID	purification (ubiquitin-chain by UBA domain-containing protein, 6xHis-ubiquitin (two-step)), LC/MS, validation (statistical quantitative analysis)
RPT5	YOR117W	ND	ND	ND	ND	ND	ND	ND	ND	Proteasomal Degradation	17644757	Purification & Protein ID	purification (ubiquitin-chain by UBA domain-containing protein, 6xHis-ubiquitin (two-step)), LC/MS, validation (statistical quantitative analysis)
RPT5	YOR117W	ND	ND	ND	ND	ND	ND	ND	ND	ND	18433149	Purification & Protein ID	purification (6xHis-Myc-ubiquitin), LC/MS, validation (virtual Western blot)
RPT6	YGL048C	ND	ND	ND	ND	ND	ND	ND	ND	Proteasomal Degradation	17644757	Purification & Protein ID	purification (ubiquitin-chain by UBA domain-containing protein, 6xHis-ubiquitin (two-step)), LC/MS, validation (statistical quantitative analysis)
RPT6	YGL048C	ND	ND	ND	ND	ND	ND	ND	ND	ND	18433149	Purification & Protein ID	purification (6xHis-Myc-ubiquitin), LC/MS, validation (virtual Western blot)
RSA1	YPL193W	ND	ND	ND	HECT	NA	RSP5	ND	ND	ND	17551511	Ub-conjugate Confirmation	protein microarray (in vitro)
RSB1	YOR049C	ND	ND	ND	ND	ND	ND	ND	ND	Proteasomal Degradation	17644757	Purification & Protein ID	purification (ubiquitin-chain by UBA domain-containing protein, 6xHis-ubiquitin (two-step)), LC/MS, validation (statistical quantitative analysis)
RSN1	YMR266W	ND	ND	ND	ND	ND	ND	ND	ND	Proteasomal Degradation	17644757	Purification & Protein ID	purification (ubiquitin-chain by UBA domain-containing protein, 6xHis-ubiquitin (two-step)), LC/MS, validation (statistical quantitative analysis)
RSN1	YMR266W	ND	ND	ND	ND	ND	ND	ND	ND	ND	18433149	Purification & Protein ID	purification (6xHis-Myc-ubiquitin), LC/MS, validation (virtual Western blot)
RSP5	YER125W	ND	ND	ND	ND	ND	ND	ND	ND	ND	16432255	Purification & Protein ID	purification (HB-ubiquitin (a tandem affinity tag under denaturing conditions)), LC/MS
RSP5	YER125W	ND	ND	ND	ND	ND	ND	ND	ND	ND	18433149	Purification & Protein ID	purification (6xHis-Myc-ubiquitin), LC/MS, validation (virtual Western blot)
RTN1	YDR233C	ND	ND	ND	ND	ND	ND	ND	ND	Proteasomal Degradation	17644757	Purification & Protein ID	purification (ubiquitin-chain by UBA domain-containing protein, 6xHis-ubiquitin (two-step)), LC/MS, validation (statistical quantitative analysis)
RTS2	YOR077W	ND	ND	ND	ND	ND	ND	ND	ND	ND	18433149	Purification & Protein ID	purification (6xHis-Myc-ubiquitin), LC/MS, validation (virtual Western blot)
RVB2	YPL235W	ND	ND	ND	ND	ND	ND	ND	ND	ND	18433149	Purification & Protein ID	purification (6xHis-Myc-ubiquitin), LC/MS, validation (virtual Western blot)
RVS167	YDR388W	K481	ND	ND	ND	ND	ND	ND	ND	ND	12872131	Purification & Protein ID	purification (ubiquitin-chain by UBA domain-containing protein, 6xHis-ubiquitin (two-step)), LC/MS
RVS167	YDR388W	K481	MONO	ND	HECT	NA	RSP5	ND	ND	ND	14761940	Ub-conjugate Confirmation	Western blot
RVS167	YDR388W	ND	ND	ND	ND	ND	ND	ND	ND	ND	16432255	Purification & Protein ID	purification (HB-ubiquitin (a tandem affinity tag under denaturing conditions)), LC/MS
RVS167	YDR388W	ND	ND	ND	HECT	NA	RSP5	ND	ND	ND	17551511	Ub-conjugate Confirmation	protein microarray (in vitro)
SAC6	YDR129C	ND	ND	ND	ND	ND	ND	ND	ND	ND	16432255	Purification & Protein ID	purification (HB-ubiquitin (a tandem affinity tag under denaturing conditions)), LC/MS
SAH1	YER043C	ND	ND	ND	ND	ND	ND	ND	ND	ND	16432255	Purification & Protein ID	purification (HB-ubiquitin (a tandem affinity tag under denaturing conditions)), LC/MS
SAM1	YLR180W	ND	MULTI	ND	ND	ND	ND	ND	ND	ND	15699485	Purification & Protein ID	purification (ubiquitin-chain by UBA domain-containing protein, 6xHis-ubiquitin (two-step)), LC/MS
SAM1	YLR180W	ND	ND	ND	ND	ND	ND	ND	ND	ND	16432255	Purification & Protein ID	purification (HB-ubiquitin (a tandem affinity tag under denaturing conditions)), LC/MS
SAM1	YLR180W	ND	ND	ND	ND	ND	ND	ND	ND	Proteasomal Degradation	17644757	Purification & Protein ID	purification (ubiquitin-chain by UBA domain-containing protein, 6xHis-ubiquitin (two-step)), LC/MS, validation (statistical quantitative analysis)
SAM1	YLR180W	K84;K210	ND	ND	ND	ND	ND	ND	ND	ND	18433149	Purification & Protein ID	purification (6xHis-Myc-ubiquitin), LC/MS, validation (virtual Western blot)
SAM2	YDR502C	K77;K78;K86	ND	ND	ND	ND	ND	ND	ND	ND	12872131	Purification & Protein ID	purification (ubiquitin-chain by UBA domain-containing protein, 6xHis-ubiquitin (two-step)), LC/MS
SAM2	YDR502C	ND	ND	ND	ND	ND	ND	ND	ND	Proteasomal Degradation	17644757	Purification & Protein ID	purification (ubiquitin-chain by UBA domain-containing protein, 6xHis-ubiquitin (two-step)), LC/MS, validation (statistical quantitative analysis)
SAM35	YHR083W	ND	ND	ND	ND	ND	ND	ND	ND	ND	18433149	Purification & Protein ID	purification (6xHis-Myc-ubiquitin), LC/MS, validation (virtual Western blot)
SAN1	YDR143C	ND	MULTI	ND	ND	ND	ND	ND	ND	ND	15699485	Purification & Protein ID	purification (ubiquitin-chain by UBA domain-containing protein, 6xHis-ubiquitin (two-step)), LC/MS
SAN1	YDR143C	ND	ND	ND	ND	ND	ND	ND	ND	ND	16432255	Purification & Protein ID	purification (HB-ubiquitin (a tandem affinity tag under denaturing conditions)), LC/MS
SBE2	YDR351W	ND	ND	ND	ND	ND	ND	ND	ND	Proteasomal Degradation	17644757	Purification & Protein ID	purification (ubiquitin-chain by UBA domain-containing protein, 6xHis-ubiquitin (two-step)), LC/MS, validation (statistical quantitative analysis)
SCS2	YER120W	ND	ND	ND	ND	ND	ND	ND	ND	ND	16432255	Purification & Protein ID	purification (HB-ubiquitin (a tandem affinity tag under denaturing conditions)), LC/MS
SCS7	YMR272C	ND	ND	ND	ND	ND	ND	ND	ND	Proteasomal Degradation	17644757	Purification & Protein ID	purification (ubiquitin-chain by UBA domain-containing protein, 6xHis-ubiquitin (two-step)), LC/MS, validation (statistical quantitative analysis)
SCS7	YMR272C	ND	ND	ND	ND	ND	ND	ND	ND	ND	18433149	Purification & Protein ID	purification (6xHis-Myc-ubiquitin), LC/MS, validation (virtual Western blot)
SDA1	YGR245C	ND	ND	ND	ND	ND	ND	ND	ND	Proteasomal Degradation	17644757	Purification & Protein ID	purification (ubiquitin-chain by UBA domain-containing protein, 6xHis-ubiquitin (two-step)), LC/MS, validation (statistical quantitative analysis)
SEC11	YIR022W	ND	ND	ND	ND	ND	ND	ND	ND	ND	16432255	Purification & Protein ID	purification (HB-ubiquitin (a tandem affinity tag under denaturing conditions)), LC/MS
SEC14	YMR079W	ND	ND	ND	ND	ND	ND	ND	ND	ND	16432255	Purification & Protein ID	purification (HB-ubiquitin (a tandem affinity tag under denaturing conditions)), LC/MS
SEC23	YPR181C	ND	ND	ND	ND	ND	ND	ND	ND	ND	16432255	Purification & Protein ID	purification (HB-ubiquitin (a tandem affinity tag under denaturing conditions)), LC/MS
SEC24	YIL109C	ND	ND	ND	ND	ND	ND	ND	ND	ND	16432255	Purification & Protein ID	purification (HB-ubiquitin (a tandem affinity tag under denaturing conditions)), LC/MS
SEC28	YIL076W	ND	ND	ND	ND	ND	ND	ND	ND	ND	16432255	Purification & Protein ID	purification (HB-ubiquitin (a tandem affinity tag under denaturing conditions)), LC/MS
SEC31	YDL195W	ND	ND	ND	ND	ND	ND	ND	ND	ND	18433149	Purification & Protein ID	purification (6xHis-Myc-ubiquitin), LC/MS, validation (virtual Western blot)
SEC61	YLR378C	ND	ND	ND	ND	ND	ND	ND	ND	Proteasomal Degradation	17644757	Purification & Protein ID	purification (ubiquitin-chain by UBA domain-containing protein, 6xHis-ubiquitin (two-step)), LC/MS, validation (statistical quantitative analysis)
SEC63	YOR254C	ND	ND	ND	ND	ND	ND	ND	ND	ND	18433149	Purification & Protein ID	purification (6xHis-Myc-ubiquitin), LC/MS, validation (virtual Western blot)
SEC7	YDR170C	ND	ND	ND	ND	ND	ND	ND	ND	Proteasomal Degradation	17644757	Purification & Protein ID	purification (ubiquitin-chain by UBA domain-containing protein, 6xHis-ubiquitin (two-step)), LC/MS, validation (statistical quantitative analysis)
SEL1	YML013W	ND	MULTI	ND	ND	ND	ND	RPN10	ND	Proteasomal Degradation	15699485	Purification & Protein ID	purification (ubiquitin-chain by UBA domain-containing protein, 6xHis-ubiquitin (two-step)), LC/MS
SEL1	YML013W	ND	ND	ND	ND	ND	ND	ND	ND	Proteasomal Degradation	17644757	Purification & Protein ID	purification (ubiquitin-chain by UBA domain-containing protein, 6xHis-ubiquitin (two-step)), LC/MS, validation (statistical quantitative analysis)
SES1	YDR023W	ND	ND	ND	ND	ND	ND	ND	ND	ND	16432255	Purification & Protein ID	purification (HB-ubiquitin (a tandem affinity tag under denaturing conditions)), LC/MS
SES1	YDR023W	ND	ND	ND	ND	ND	ND	ND	ND	ND	18433149	Purification & Protein ID	purification (6xHis-Myc-ubiquitin), LC/MS, validation (virtual Western blot)
SFA1	YDL168W	ND	ND	ND	ND	ND	ND	ND	ND	ND	16432255	Purification & Protein ID	purification (HB-ubiquitin (a tandem affinity tag under denaturing conditions)), LC/MS
SFT2	YBL102W	ND	ND	ND	ND	ND	ND	ND	ND	ND	18433149	Purification & Protein ID	purification (6xHis-Myc-ubiquitin), LC/MS, validation (virtual Western blot)
SGE1	YPR198W	ND	ND	ND	ND	ND	ND	ND	ND	ND	18433149	Purification & Protein ID	purification (6xHis-Myc-ubiquitin), LC/MS, validation (virtual Western blot)
SGF29	YCL010C	ND	ND	ND	ND	ND	ND	ND	ND	ND	16432255	Purification & Protein ID	purification (HB-ubiquitin (a tandem affinity tag under denaturing conditions)), LC/MS
SGS1	YMR190C	ND	ND	ND	ND	ND	ND	ND	ND	ND	18433149	Purification & Protein ID	purification (6xHis-Myc-ubiquitin), LC/MS, validation (virtual Western blot)
SGT1	YOR057W	ND	ND	ND	ND	ND	ND	ND	ND	ND	16432255	Purification & Protein ID	purification (HB-ubiquitin (a tandem affinity tag under denaturing conditions)), LC/MS
SGT1	YOR057W	ND	ND	ND	HECT	NA	RSP5	ND	ND	ND	17551511	Ub-conjugate Confirmation	protein microarray (in vitro)
SGT1	YOR057W	ND	ND	ND	ND	ND	ND	ND	ND	Proteasomal Degradation	17644757	Purification & Protein ID	purification (ubiquitin-chain by UBA domain-containing protein, 6xHis-ubiquitin (two-step)), LC/MS, validation (statistical quantitative analysis)
SGV1	YPR161C	ND	MULTI	ND	ND	ND	ND	RPN10	ND	Proteasomal Degradation	15699485	Purification & Protein ID	purification (ubiquitin-chain by UBA domain-containing protein, 6xHis-ubiquitin (two-step)), LC/MS
SHE1	YBL031W	ND	ND	ND	ND	ND	ND	ND	ND	ND	18433149	Purification & Protein ID	purification (6xHis-Myc-ubiquitin), LC/MS, validation (virtual Western blot)
SHM2	YLR058C	ND	ND	ND	ND	ND	ND	ND	ND	ND	16432255	Purification & Protein ID	purification (HB-ubiquitin (a tandem affinity tag under denaturing conditions)), LC/MS
SHP1	YBL058W	ND	ND	ND	ND	ND	ND	ND	ND	ND	18433149	Purification & Protein ID	purification (6xHis-Myc-ubiquitin), LC/MS, validation (virtual Western blot)
SHQ1	YIL104C	ND	MULTI	ND	ND	ND	ND	RPN10	ND	Proteasomal Degradation	15699485	Purification & Protein ID	purification (ubiquitin-chain by UBA domain-containing protein, 6xHis-ubiquitin (two-step)), LC/MS
SHQ1	YIL104C	ND	ND	ND	ND	ND	ND	ND	ND	Proteasomal Degradation	17644757	Purification & Protein ID	purification (ubiquitin-chain by UBA domain-containing protein, 6xHis-ubiquitin (two-step)), LC/MS, validation (statistical quantitative analysis)
SIC1	YLR079W	ND	MULTI	CDC34	RING	SCF	CDC4	ND	ND	ND	9285816	ND	ND
SIC1	YLR079W	ND	ND	CDC34	RING	SCF	CDC4	ND	ND	ND	9346238	Ub-conjugate Confirmation	Western blot
SIC1	YLR079W	ND	ND	ND	ND	ND	ND	ND	RPN11	Proteasomal Degradation	12183636	High MW Product Confirmation	Western blot
SIC1	YLR079W	K32;K36;K50;K53;K84;K88	MULTI	CDC34	RING	SCF	CDC4	ND	ND	Proteasomal Degradation	12820958	High MW Product Confirmation	Western blot
SIC1	YLR079W	ND	ND	CDC34;UBC4	RING	SCF	CDC4	ND	ND	ND	14747994	High MW Product Confirmation	Western blot (in vitro)
SIC1	YLR079W	ND	MULTI	ND	ND	ND	ND	RPN10	ND	Proteasomal Degradation	15699485	Purification & Protein ID	purification (ubiquitin-chain by UBA domain-containing protein, 6xHis-ubiquitin (two-step)), LC/MS
SIC1	YLR079W	ND	MULTI(K48-linked)	CDC34	RING	SCF	CDC4	ND	ND	ND	17163635	ND	ND
SIK1	YLR197W	ND	MULTI	ND	ND	ND	ND	ND	ND	ND	15699485	Purification & Protein ID	purification (ubiquitin-chain by UBA domain-containing protein, 6xHis-ubiquitin (two-step)), LC/MS
SIK1	YLR197W	ND	MULTI	ND	ND	ND	ND	RPN10	ND	Proteasomal Degradation	17644757	Purification & Protein ID	purification (ubiquitin-chain by UBA domain-containing protein, 6xHis-ubiquitin (two-step)), LC/MS, validation (statistical quantitative analysis)
SIK1	YLR197W	ND	ND	ND	ND	ND	ND	ND	ND	ND	18433149	Purification & Protein ID	purification (6xHis-Myc-ubiquitin), LC/MS, validation (virtual Western blot)
SIM1	YIL123W	ND	ND	ND	ND	ND	ND	ND	ND	ND	18433149	Purification & Protein ID	purification (6xHis-Myc-ubiquitin), LC/MS, validation (virtual Western blot)
SIP5	YMR140W	ND	ND	ND	HECT	NA	RSP5	ND	ND	ND	17551511	Ub-conjugate Confirmation	protein microarray (in vitro)
SIR4	YDR227W	ND	MULTI	ND	ND	ND	ND	RPN10	ND	Proteasomal Degradation	15699485	Purification & Protein ID	purification (ubiquitin-chain by UBA domain-containing protein, 6xHis-ubiquitin (two-step)), LC/MS
SIR4	YDR227W	ND	ND	ND	RING	SPRF	SAN1	ND	ND	ND	15078868	Protein Stability Assay	Western blot
SIS1	YNL007C	ND	ND	ND	ND	ND	ND	ND	ND	ND	18433149	Purification & Protein ID	purification (6xHis-Myc-ubiquitin), LC/MS, validation (virtual Western blot)
SKG1	YKR100C	ND	ND	ND	ND	ND	ND	ND	ND	ND	18433149	Purification & Protein ID	purification (6xHis-Myc-ubiquitin), LC/MS, validation (virtual Western blot)
SKS1	YPL026C	ND	ND	ND	ND	ND	ND	ND	ND	Proteasomal Degradation	17644757	Purification & Protein ID	purification (ubiquitin-chain by UBA domain-containing protein, 6xHis-ubiquitin (two-step)), LC/MS, validation (statistical quantitative analysis)
SLC1	YDL052C	ND	ND	ND	ND	ND	ND	ND	ND	Proteasomal Degradation	17644757	Purification & Protein ID	purification (ubiquitin-chain by UBA domain-containing protein, 6xHis-ubiquitin (two-step)), LC/MS, validation (statistical quantitative analysis)
SLM1	YIL105C	ND	ND	ND	ND	ND	ND	ND	ND	ND	18433149	Purification & Protein ID	purification (6xHis-Myc-ubiquitin), LC/MS, validation (virtual Western blot)
SLT2	YHR030C	ND	ND	ND	ND	ND	ND	ND	ND	Proteasomal Degradation	17644757	Purification & Protein ID	purification (ubiquitin-chain by UBA domain-containing protein, 6xHis-ubiquitin (two-step)), LC/MS, validation (statistical quantitative analysis)
SMC3	YJL074C	ND	ND	ND	ND	ND	ND	ND	ND	ND	18433149	Purification & Protein ID	purification (6xHis-Myc-ubiquitin), LC/MS, validation (virtual Western blot)
SMF1	YOL122C	ND	ND	ND	HECT	NA	RSP5	ND	ND	Vacuolar Degradation	16456538	High MW Product Confirmation	Western blot
SMF2	YHR050W	ND	ND	ND	ND	ND	ND	ND	ND	ND	18433149	Purification & Protein ID	purification (6xHis-Myc-ubiquitin), LC/MS, validation (virtual Western blot)
SMF3	YLR034C	ND	ND	ND	ND	ND	ND	ND	ND	ND	18433149	Purification & Protein ID	purification (6xHis-Myc-ubiquitin), LC/MS, validation (virtual Western blot)
SNA3	YJL151C	K125	ND	ND	ND	ND	ND	ND	ND	ND	12872131	Purification & Protein ID	purification (ubiquitin-chain by UBA domain-containing protein, 6xHis-ubiquitin (two-step)), LC/MS
SNA3	YJL151C	K125	ND	ND	ND	ND	ND	ND	ND	ND	14557538	Purification & Protein ID	purification (6xHis-Myc-ubiquitin), LC/MS
SNA3	YJL151C	ND	ND	ND	ND	ND	ND	ND	ND	ND	16432255	Purification & Protein ID	purification (HB-ubiquitin (a tandem affinity tag under denaturing conditions)), LC/MS
SNA3	YJL151C	K19;K125	MULTI	ND	HECT	NA	RSP5	ND	DOA4	ND	17182850	High MW Product Confirmation	Western blot
SNA3	YJL151C	ND	ND	ND	HECT	NA	RSP5	ND	ND	ND	17551511	Ub-conjugate Confirmation	protein microarray (in vitro)
SNA3	YJL151C	K125	MULTI(K63-linked)	ND	HECT	NA	RSP5	ND	DOA4	Vacuolar Degradation	17645729	Ub-conjugate Confirmation	Western blot
SNA3	YJL151C	ND	ND	ND	ND	ND	ND	ND	ND	ND	18433149	Purification & Protein ID	purification (6xHis-Myc-ubiquitin), LC/MS, validation (virtual Western blot)
SNA4	YDL123W	ND	ND	ND	HECT	NA	RSP5	ND	ND	ND	17551511	Ub-conjugate Confirmation	protein microarray (in vitro)
SNC1	YAL030W	K63	ND	ND	ND	ND	ND	ND	ND	ND	12872131	Purification & Protein ID	purification (ubiquitin-chain by UBA domain-containing protein, 6xHis-ubiquitin (two-step)), LC/MS
SNC2	YOR327C	K62	ND	ND	ND	ND	ND	ND	ND	ND	12872131	Purification & Protein ID	purification (ubiquitin-chain by UBA domain-containing protein, 6xHis-ubiquitin (two-step)), LC/MS
SNF1	YDR477W	ND	MULTI	ND	ND	ND	ND	ND	ND	ND	15699485	Purification & Protein ID	purification (ubiquitin-chain by UBA domain-containing protein, 6xHis-ubiquitin (two-step)), LC/MS
SNF1	YDR477W	ND	ND	ND	ND	ND	ND	ND	ND	ND	16432255	Purification & Protein ID	purification (HB-ubiquitin (a tandem affinity tag under denaturing conditions)), LC/MS
SNF1	YDR477W	ND	ND	ND	ND	ND	ND	ND	ND	Proteasomal Degradation	17644757	Purification & Protein ID	purification (ubiquitin-chain by UBA domain-containing protein, 6xHis-ubiquitin (two-step)), LC/MS, validation (statistical quantitative analysis)
SNI2	YBL106C	ND	ND	ND	ND	ND	ND	ND	ND	ND	18433149	Purification & Protein ID	purification (6xHis-Myc-ubiquitin), LC/MS, validation (virtual Western blot)
SNX4	YJL036W	ND	ND	ND	ND	ND	ND	ND	ND	ND	18433149	Purification & Protein ID	purification (6xHis-Myc-ubiquitin), LC/MS, validation (virtual Western blot)
SOK2	YMR016C	ND	ND	ND	ND	ND	ND	ND	ND	ND	18433149	Purification & Protein ID	purification (6xHis-Myc-ubiquitin), LC/MS, validation (virtual Western blot)
SPC42	YKL042W	ND	ND	ND	ND	ND	ND	ND	ND	ND	16432255	Purification & Protein ID	purification (HB-ubiquitin (a tandem affinity tag under denaturing conditions)), LC/MS
SPC42	YKL042W	ND	ND	ND	ND	ND	ND	ND	ND	ND	18433149	Purification & Protein ID	purification (6xHis-Myc-ubiquitin), LC/MS, validation (virtual Western blot)
SPE1	YKL184W	ND	ND	ND	ND	ND	ND	ND	ND	Proteasomal Degradation	17644757	Purification & Protein ID	purification (ubiquitin-chain by UBA domain-containing protein, 6xHis-ubiquitin (two-step)), LC/MS, validation (statistical quantitative analysis)
SPO13	YHR014W	ND	ND	ND	RING	APC	CDC20	ND	ND	ND	17493939	High MW Product Confirmation	autoradiography (in vitro)
SPO75	YLL005C	ND	ND	ND	ND	ND	ND	ND	ND	ND	16432255	Purification & Protein ID	purification (HB-ubiquitin (a tandem affinity tag under denaturing conditions)), LC/MS
SPP41	YDR464W	ND	ND	ND	ND	ND	ND	ND	ND	ND	18433149	Purification & Protein ID	purification (6xHis-Myc-ubiquitin), LC/MS, validation (virtual Western blot)
SPS1	YDR523C	ND	ND	ND	ND	ND	ND	ND	ND	ND	16432255	Purification & Protein ID	purification (HB-ubiquitin (a tandem affinity tag under denaturing conditions)), LC/MS
SPT14	YPL175W	ND	ND	ND	ND	ND	ND	ND	ND	Proteasomal Degradation	17644757	Purification & Protein ID	purification (ubiquitin-chain by UBA domain-containing protein, 6xHis-ubiquitin (two-step)), LC/MS, validation (statistical quantitative analysis)
SPT23	YKL020C	ND	ND	ND	HECT	NA	RSP5	ND	ND	ND	15466864	High MW Product Confirmation	autoradiography (in vitro)
SPT23	YKL020C	ND	ND	ND	ND	ND	ND	ND	ND	ND	16432255	Purification & Protein ID	purification (HB-ubiquitin (a tandem affinity tag under denaturing conditions)), LC/MS
SPT23	YKL020C	ND	ND	ND	ND	ND	ND	ND	OTU1	ND	16427015	Protein Stability Assay	Western blot
SPT23	YKL020C	ND	MULTI	ND	HECT	NA	RSP5	CDC48-UFD1/NPL4;RAD23;DSK2;RPN10	ND	Proteasomal Degradation	15652483	Protein Stability Assay	Western blot
SPT23	YKL020C	ND	ND	ND	ND	ND	ND	ND	ND	Proteasomal Degradation	17644757	Purification & Protein ID	purification (ubiquitin-chain by UBA domain-containing protein, 6xHis-ubiquitin (two-step)), LC/MS, validation (statistical quantitative analysis)
SPT7	YBR081C	ND	ND	ND	HECT	NA	TOM1	ND	ND	ND	9753545	Ub-conjugate Confirmation	Western blot
SQS1	YNL224C	ND	ND	ND	ND	ND	ND	ND	ND	ND	18433149	Purification & Protein ID	purification (6xHis-Myc-ubiquitin), LC/MS, validation (virtual Western blot)
SRC1	YML034W	ND	ND	ND	ND	ND	ND	ND	ND	ND	18433149	Purification & Protein ID	purification (6xHis-Myc-ubiquitin), LC/MS, validation (virtual Western blot)
SRO9	YCL037C	ND	MULTI	ND	ND	ND	ND	ND	ND	ND	15699485	Purification & Protein ID	purification (ubiquitin-chain by UBA domain-containing protein, 6xHis-ubiquitin (two-step)), LC/MS
SRP1	YNL189W	ND	ND	ND	ND	ND	ND	ND	ND	ND	16432255	Purification & Protein ID	purification (HB-ubiquitin (a tandem affinity tag under denaturing conditions)), LC/MS
SRP101	YDR292C	ND	ND	ND	ND	ND	ND	ND	ND	ND	18433149	Purification & Protein ID	purification (6xHis-Myc-ubiquitin), LC/MS, validation (virtual Western blot)
SRP40	YKR092C	ND	ND	ND	HECT	NA	RSP5	ND	ND	ND	17551511	Ub-conjugate Confirmation	protein microarray (in vitro)
SSA1	YAL005C	K521;K536	ND	ND	ND	ND	ND	ND	ND	ND	12872131	Purification & Protein ID	purification (ubiquitin-chain by UBA domain-containing protein, 6xHis-ubiquitin (two-step)), LC/MS
SSA1	YAL005C	ND	ND	ND	ND	ND	ND	ND	ND	ND	16432255	Purification & Protein ID	purification (HB-ubiquitin (a tandem affinity tag under denaturing conditions)), LC/MS
SSA1	YAL005C	ND	MULTI	ND	ND	ND	ND	ND	ND	ND	15699485	Purification & Protein ID	purification (ubiquitin-chain by UBA domain-containing protein, 6xHis-ubiquitin (two-step)), LC/MS
SSA1	YAL005C	ND	ND	ND	ND	ND	ND	ND	ND	Proteasomal Degradation	17644757	Purification & Protein ID	purification (ubiquitin-chain by UBA domain-containing protein, 6xHis-ubiquitin (two-step)), LC/MS, validation (statistical quantitative analysis)
SSA2	YLL024C	K556	ND	ND	ND	ND	ND	ND	ND	ND	12872131	Purification & Protein ID	purification (ubiquitin-chain by UBA domain-containing protein, 6xHis-ubiquitin (two-step)), LC/MS
SSA2	YLL024C	ND	ND	ND	ND	ND	ND	ND	ND	ND	16432255	Purification & Protein ID	purification (HB-ubiquitin (a tandem affinity tag under denaturing conditions)), LC/MS
SSA2	YLL024C	ND	MULTI	ND	ND	ND	ND	ND	ND	ND	15699485	Purification & Protein ID	purification (ubiquitin-chain by UBA domain-containing protein, 6xHis-ubiquitin (two-step)), LC/MS
SSA2	YLL024C	ND	ND	ND	ND	ND	ND	ND	ND	ND	18433149	Purification & Protein ID	purification (6xHis-Myc-ubiquitin), LC/MS, validation (virtual Western blot)
SSA3	YBL075C	ND	MULTI	ND	ND	ND	ND	ND	ND	ND	15699485	Purification & Protein ID	purification (ubiquitin-chain by UBA domain-containing protein, 6xHis-ubiquitin (two-step)), LC/MS
SSA3	YBL075C	ND	ND	ND	ND	ND	ND	ND	ND	ND	16432255	Purification & Protein ID	purification (HB-ubiquitin (a tandem affinity tag under denaturing conditions)), LC/MS
SSA4	YER103W	ND	MULTI	ND	ND	ND	ND	ND	ND	ND	15699485	Purification & Protein ID	purification (ubiquitin-chain by UBA domain-containing protein, 6xHis-ubiquitin (two-step)), LC/MS
SSB1	YDL229W	ND	MULTI	ND	ND	ND	ND	ND	ND	ND	15699485	Purification & Protein ID	purification (ubiquitin-chain by UBA domain-containing protein, 6xHis-ubiquitin (two-step)), LC/MS
SSB2	YNL209W	ND	MULTI	ND	ND	ND	ND	ND	ND	ND	15699485	Purification & Protein ID	purification (ubiquitin-chain by UBA domain-containing protein, 6xHis-ubiquitin (two-step)), LC/MS
SSB2	YNL209W	ND	ND	ND	ND	ND	ND	ND	ND	ND	16432255	Purification & Protein ID	purification (HB-ubiquitin (a tandem affinity tag under denaturing conditions)), LC/MS
SSB2	YNL209W	K565	ND	ND	ND	ND	ND	ND	ND	ND	18433149	Purification & Protein ID	purification (6xHis-Myc-ubiquitin), LC/MS, validation (virtual Western blot)
SSF1	YHR066W	ND	ND	ND	ND	ND	ND	ND	ND	ND	16432255	Purification & Protein ID	purification (HB-ubiquitin (a tandem affinity tag under denaturing conditions)), LC/MS
SSF2	YDR312W	ND	MULTI	ND	ND	ND	ND	RPN10	ND	Proteasomal Degradation	15699485	Purification & Protein ID	purification (ubiquitin-chain by UBA domain-containing protein, 6xHis-ubiquitin (two-step)), LC/MS
SSH4	YKL124W	ND	ND	ND	ND	ND	ND	ND	ND	ND	16432255	Purification & Protein ID	purification (HB-ubiquitin (a tandem affinity tag under denaturing conditions)), LC/MS
SSH4	YKL124W	ND	ND	ND	ND	ND	ND	ND	ND	ND	18433149	Purification & Protein ID	purification (6xHis-Myc-ubiquitin), LC/MS, validation (virtual Western blot)
SSK1	YLR006C	ND	ND	ND	ND	ND	ND	ND	ND	ND	18433149	Purification & Protein ID	purification (6xHis-Myc-ubiquitin), LC/MS, validation (virtual Western blot)
SSM4	YIL030C	ND	ND	ND	ND	ND	ND	ND	ND	ND	18433149	Purification & Protein ID	purification (6xHis-Myc-ubiquitin), LC/MS, validation (virtual Western blot)
SSS1	YDR086C	ND	ND	ND	ND	ND	ND	ND	ND	ND	16432255	Purification & Protein ID	purification (HB-ubiquitin (a tandem affinity tag under denaturing conditions)), LC/MS
STD1	YOR047C	ND	ND	ND	RING	SCF	GRR1	ND	ND	ND	12925759	Protein Stability Assay	Western blot
STD1	YOR047C	K207;K287;K312;K337;K344;K347;K354;K381;K411	ND	CDC34	RING	SCF	GRR1	ND	ND	Proteasomal Degradation	16400179	Protein Stability Assay	Western blot
STD1	YOR047C	ND	ND	ND	RING	SCF	GRR1	ND	ND	ND	17586499	Ub-conjugate Confirmation	Western blot
STD1	YOR047C	ND	ND	ND	ND	ND	ND	ND	ND	Proteasomal Degradation	17644757	Purification & Protein ID	purification (ubiquitin-chain by UBA domain-containing protein, 6xHis-ubiquitin (two-step)), LC/MS, validation (statistical quantitative analysis)
STE2	YFL026W	K337;374	MONO	ND	ND	ND	ND	ND	ND	ND	8565073	High MW Product Confirmation	autoradiography
STE2	YFL026W	K337	MONO	ND	ND	ND	ND	ND	ND	ND	9659916	High MW Product Confirmation	Western blot
STE2	YFL026W	ND	MONO	UBC1;UBC4;UBC5	HECT	NA	RSP5	ND	ND	Vacuolar Degradation	11179425	High MW Product Confirmation	Western blot
STE3	YKL178C	ND	PLURI	UBC4;UBC5	ND	ND	ND	ND	ND	ND	8707846	Ub-conjugate Confirmation	Western blot
STE3	YKL178C	K432;K424;K453	PLURI;MULTI	ND	ND	ND	ND	ND	ND	Vacuolar Degradation	10713137	Protein Stability Assay	Western blot
STE6	YKL209C	ND	UBC4;UBC5	MULTI	ND	ND	ND	ND	ND	Vacuolar Degradation	8045256	Ub-conjugate Confirmation	Western blot
STE6	YKL209C	ND	UBC4;UBC5	ND	ND	ND	ND	ND	DOA4	Proteasomal Degradation	9447974	Ub-conjugate Confirmation	Western blot
STE6	YKL209C	K1022	ND	ND	ND	ND	ND	ND	ND	ND	12872131	Purification & Protein ID	purification (ubiquitin-chain by UBA domain-containing protein, 6xHis-ubiquitin (two-step)), LC/MS
STE6	YKL209C	ND	MULTI	ND	ND	ND	ND	RPN10	ND	Proteasomal Degradation	17644757	Purification & Protein ID	purification (ubiquitin-chain by UBA domain-containing protein, 6xHis-ubiquitin (two-step)), LC/MS, validation (statistical quantitative analysis)
STE7	YDL159W	ND	ND	CDC34	RING	SCF	ND	ND	ND	ND	12668671	Ub-conjugate Confirmation	Western blot
STI1	YOR027W	ND	MULTI	ND	ND	ND	ND	ND	ND	ND	15699485	Purification & Protein ID	purification (ubiquitin-chain by UBA domain-containing protein, 6xHis-ubiquitin (two-step)), LC/MS
STI1	YOR027W	ND	ND	ND	ND	ND	ND	ND	ND	ND	16432255	Purification & Protein ID	purification (HB-ubiquitin (a tandem affinity tag under denaturing conditions)), LC/MS
STI1	YOR027W	ND	ND	ND	ND	ND	ND	ND	ND	ND	18433149	Purification & Protein ID	purification (6xHis-Myc-ubiquitin), LC/MS, validation (virtual Western blot)
STM1	YLR150W	ND	ND	ND	ND	ND	ND	ND	ND	ND	18433149	Purification & Protein ID	purification (6xHis-Myc-ubiquitin), LC/MS, validation (virtual Western blot)
STP1	YDR463W	ND	MULTI	ND	ND	ND	ND	RPN10	ND	Proteasomal Degradation	15699485	Purification & Protein ID	purification (ubiquitin-chain by UBA domain-containing protein, 6xHis-ubiquitin (two-step)), LC/MS
STP1	YDR463W	ND	ND	ND	ND	ND	ND	ND	ND	Proteasomal Degradation	17644757	Purification & Protein ID	purification (ubiquitin-chain by UBA domain-containing protein, 6xHis-ubiquitin (two-step)), LC/MS, validation (statistical quantitative analysis)
STP2	YHR006W	ND	MULTI	ND	ND	ND	ND	ND	ND	ND	15699485	Purification & Protein ID	purification (ubiquitin-chain by UBA domain-containing protein, 6xHis-ubiquitin (two-step)), LC/MS
STP2	YHR006W	ND	MULTI	ND	ND	ND	ND	RPN10	ND	Proteasomal Degradation	17644757	Purification & Protein ID	purification (ubiquitin-chain by UBA domain-containing protein, 6xHis-ubiquitin (two-step)), LC/MS, validation (statistical quantitative analysis)
STV1	YMR054W	ND	ND	ND	ND	ND	ND	ND	ND	Proteasomal Degradation	17644757	Purification & Protein ID	purification (ubiquitin-chain by UBA domain-containing protein, 6xHis-ubiquitin (two-step)), LC/MS, validation (statistical quantitative analysis)
SUB2	YDL084W	ND	ND	ND	ND	ND	ND	ND	ND	ND	16432255	Purification & Protein ID	purification (HB-ubiquitin (a tandem affinity tag under denaturing conditions)), LC/MS
SUL1	YBR294W	ND	ND	ND	ND	ND	ND	ND	ND	Proteasomal Degradation	17644757	Purification & Protein ID	purification (ubiquitin-chain by UBA domain-containing protein, 6xHis-ubiquitin (two-step)), LC/MS, validation (statistical quantitative analysis)
SUP1	YBR143C	ND	ND	ND	ND	ND	ND	ND	ND	ND	18433149	Purification & Protein ID	purification (6xHis-Myc-ubiquitin), LC/MS, validation (virtual Western blot)
SWA2	YDR320C	ND	ND	ND	ND	ND	ND	ND	ND	ND	18433149	Purification & Protein ID	purification (6xHis-Myc-ubiquitin), LC/MS, validation (virtual Western blot)
SWE1	YJL187C	ND	MULTI	CDC34	RING	SCF	MET30	ND	ND	ND	9716410	High MW Product Confirmation	Western blot (in vitro)
SWE1	YJL187C	ND	ND	ND	ND	ND	ND	ND	ND	ND	12388757	Protein Stability Assay	Western blot
SYS1	YJL004C	K15	ND	ND	ND	ND	ND	ND	ND	ND	14557538	Purification & Protein ID	purification (6xHis-Myc-ubiquitin), LC/MS
TAL1	YLR354C	ND	ND	ND	ND	ND	ND	ND	ND	ND	16432255	Purification & Protein ID	purification (HB-ubiquitin (a tandem affinity tag under denaturing conditions)), LC/MS
TAN1	YGL232W	ND	ND	ND	ND	ND	ND	ND	ND	ND	18433149	Purification & Protein ID	purification (6xHis-Myc-ubiquitin), LC/MS, validation (virtual Western blot)
TAT2	YOL020W	ND	ND	ND	HECT	NA	RSP5	ND	DOA4	Vacuolar Degradation	10491387	Ub-conjugate Confirmation	Western blot
TAT2	YOL020W	K10;K17;K20	MULTI	ND	HECT	NA	RSP5	ND	DOA4	Vacuolar Degradation	12810702	Ub-conjugate Confirmation	Western blot
TAT2	YOL020W	ND	ND	ND	ND	ND	ND	ND	DOA4;UBP6;UBP14	ND	15451116	ND	ND
TAT2	YOL020W	ND	ND	ND	HECT	NA	RSP5	ND	ND	Vacuolar Degradation	17531951	Protein Stability Assay	Western blot
TDH1	YJL052W	ND	MULTI	ND	ND	ND	ND	ND	ND	ND	15699485	Purification & Protein ID	purification (ubiquitin-chain by UBA domain-containing protein, 6xHis-ubiquitin (two-step)), LC/MS
TDH2	YJR009C	ND	MULTI	ND	ND	ND	ND	ND	ND	ND	15699485	Purification & Protein ID	purification (ubiquitin-chain by UBA domain-containing protein, 6xHis-ubiquitin (two-step)), LC/MS
TDH2	YJR009C	ND	ND	ND	ND	ND	ND	ND	ND	Proteasomal Degradation	17644757	Purification & Protein ID	purification (ubiquitin-chain by UBA domain-containing protein, 6xHis-ubiquitin (two-step)), LC/MS, validation (statistical quantitative analysis)
TDH3	YGR192C	ND	MULTI	ND	ND	ND	ND	ND	ND	ND	15699485	Purification & Protein ID	purification (ubiquitin-chain by UBA domain-containing protein, 6xHis-ubiquitin (two-step)), LC/MS
TDH3	YGR192C	ND	ND	ND	ND	ND	ND	ND	ND	ND	16432255	Purification & Protein ID	purification (HB-ubiquitin (a tandem affinity tag under denaturing conditions)), LC/MS
TDH3	YGR192C	ND	ND	ND	ND	ND	ND	ND	ND	Proteasomal Degradation	17644757	Purification & Protein ID	purification (ubiquitin-chain by UBA domain-containing protein, 6xHis-ubiquitin (two-step)), LC/MS, validation (statistical quantitative analysis)
TDP1	YBR223C	ND	ND	ND	ND	ND	ND	ND	ND	ND	18433149	Purification & Protein ID	purification (6xHis-Myc-ubiquitin), LC/MS, validation (virtual Western blot)
TEC1	YBR083W	ND	ND	CDC34	RING	SCF	CDC4	ND	ND	ND	15620356	Ub-conjugate Confirmation	Western blot
TEC1	YBR083W	ND	ND	CDC34	RING	SCF	DIA2	ND	ND	ND	15620357	Ub-conjugate Confirmation	Western blot
TEF2	YBR118W	ND	MULTI	ND	ND	ND	ND	ND	ND	ND	15699485	Purification & Protein ID	purification (ubiquitin-chain by UBA domain-containing protein, 6xHis-ubiquitin (two-step)), LC/MS
TEF4	YKL081W	ND	ND	ND	ND	ND	ND	ND	ND	ND	16432255	Purification & Protein ID	purification (HB-ubiquitin (a tandem affinity tag under denaturing conditions)), LC/MS
THI22	YPR121W	ND	ND	ND	ND	ND	ND	ND	ND	ND	18433149	Purification & Protein ID	purification (6xHis-Myc-ubiquitin), LC/MS, validation (virtual Western blot)
THR1	YHR025W	ND	ND	ND	ND	ND	ND	ND	ND	ND	16432255	Purification & Protein ID	purification (HB-ubiquitin (a tandem affinity tag under denaturing conditions)), LC/MS
THS1	YIL078W	ND	ND	ND	ND	ND	ND	ND	ND	ND	16432255	Purification & Protein ID	purification (HB-ubiquitin (a tandem affinity tag under denaturing conditions)), LC/MS
THS1	YIL078W	ND	ND	ND	ND	ND	ND	ND	ND	Proteasomal Degradation	17644757	Purification & Protein ID	purification (ubiquitin-chain by UBA domain-containing protein, 6xHis-ubiquitin (two-step)), LC/MS, validation (statistical quantitative analysis)
TIF11	YMR260C	ND	ND	ND	ND	ND	ND	ND	ND	ND	18433149	Purification & Protein ID	purification (6xHis-Myc-ubiquitin), LC/MS, validation (virtual Western blot)
TIF2	YJL138C	ND	ND	ND	ND	ND	ND	ND	ND	ND	16432255	Purification & Protein ID	purification (HB-ubiquitin (a tandem affinity tag under denaturing conditions)), LC/MS
TIF34	YMR146C	ND	ND	ND	ND	ND	ND	ND	ND	Proteasomal Degradation	17644757	Purification & Protein ID	purification (ubiquitin-chain by UBA domain-containing protein, 6xHis-ubiquitin (two-step)), LC/MS, validation (statistical quantitative analysis)
TIP20	YGL145W	ND	MULTI	ND	ND	ND	ND	ND	ND	ND	15699485	Purification & Protein ID	purification (ubiquitin-chain by UBA domain-containing protein, 6xHis-ubiquitin (two-step)), LC/MS
TIP20	YGL145W	ND	MULTI	ND	ND	ND	ND	RPN10	ND	Proteasomal Degradation	17644757	Purification & Protein ID	purification (ubiquitin-chain by UBA domain-containing protein, 6xHis-ubiquitin (two-step)), LC/MS, validation (statistical quantitative analysis)
TKL1	YPR074C	ND	MULTI	ND	ND	ND	ND	ND	ND	ND	15699485	Purification & Protein ID	purification (ubiquitin-chain by UBA domain-containing protein, 6xHis-ubiquitin (two-step)), LC/MS
TKL1	YPR074C	ND	ND	ND	ND	ND	ND	ND	ND	ND	16432255	Purification & Protein ID	purification (HB-ubiquitin (a tandem affinity tag under denaturing conditions)), LC/MS
TKL1	YPR074C	ND	ND	ND	ND	ND	ND	ND	ND	ND	18433149	Purification & Protein ID	purification (6xHis-Myc-ubiquitin), LC/MS, validation (virtual Western blot)
TLG1	YDR468C	ND	ND	ND	RING	SPRF	TUL1	ND	ND	ND	15973437	High MW Product Confirmation	Western blot
TMA10	YLR327C	K59	ND	ND	ND	ND	ND	ND	ND	ND	18433149	Purification & Protein ID	purification (6xHis-Myc-ubiquitin), LC/MS, validation (virtual Western blot)
TMA22	YJR014W	ND	MULTI	ND	ND	ND	ND	RPN10	ND	Proteasomal Degradation	15699485	Purification & Protein ID	purification (ubiquitin-chain by UBA domain-containing protein, 6xHis-ubiquitin (two-step)), LC/MS
TMA46	YOR091W	ND	MULTI	ND	ND	ND	ND	ND	ND	ND	15699485	Purification & Protein ID	purification (ubiquitin-chain by UBA domain-containing protein, 6xHis-ubiquitin (two-step)), LC/MS
TNA1	YGR260W	K283	ND	ND	ND	ND	ND	ND	ND	ND	12872131	Purification & Protein ID	purification (ubiquitin-chain by UBA domain-containing protein, 6xHis-ubiquitin (two-step)), LC/MS
TOM1	YDR457W	ND	ND	ND	ND	ND	ND	ND	ND	Proteasomal Degradation	17644757	Purification & Protein ID	purification (ubiquitin-chain by UBA domain-containing protein, 6xHis-ubiquitin (two-step)), LC/MS, validation (statistical quantitative analysis)
TOM22	YNL131W	ND	MULTI	ND	ND	ND	ND	RPN10	ND	Proteasomal Degradation	15699485	Purification & Protein ID	purification (ubiquitin-chain by UBA domain-containing protein, 6xHis-ubiquitin (two-step)), LC/MS
TPI1	YDR050C	ND	ND	ND	ND	ND	ND	ND	ND	ND	16432255	Purification & Protein ID	purification (HB-ubiquitin (a tandem affinity tag under denaturing conditions)), LC/MS
TPN1	YGL186C	ND	ND	ND	ND	ND	ND	ND	ND	ND	16432255	Purification & Protein ID	purification (HB-ubiquitin (a tandem affinity tag under denaturing conditions)), LC/MS
TPO1	YLL028W	ND	ND	ND	ND	ND	ND	ND	ND	ND	18433149	Purification & Protein ID	purification (6xHis-Myc-ubiquitin), LC/MS, validation (virtual Western blot)
TPO2	YGR138C	ND	ND	ND	ND	ND	ND	ND	ND	ND	18433149	Purification & Protein ID	purification (6xHis-Myc-ubiquitin), LC/MS, validation (virtual Western blot)
TPO3	YPR156C	ND	ND	ND	ND	ND	ND	ND	ND	Proteasomal Degradation	17644757	Purification & Protein ID	purification (ubiquitin-chain by UBA domain-containing protein, 6xHis-ubiquitin (two-step)), LC/MS, validation (statistical quantitative analysis)
TPS1	YBR126C	ND	ND	ND	ND	ND	ND	ND	ND	ND	16432255	Purification & Protein ID	purification (HB-ubiquitin (a tandem affinity tag under denaturing conditions)), LC/MS
TPS2	YDR074W	ND	ND	ND	ND	ND	ND	ND	ND	Proteasomal Degradation	17644757	Purification & Protein ID	purification (ubiquitin-chain by UBA domain-containing protein, 6xHis-ubiquitin (two-step)), LC/MS, validation (statistical quantitative analysis)
TRE1	YPL176C	ND	ND	ND	HECT	NA	RSP5	ND	ND	Vacuolar Degradation	17429078	High MW Product Confirmation	Western blot (in vitro)
TRE1	YPL176C	ND	ND	ND	HECT	NA	RSP5	ND	ND	ND	17551511	Ub-conjugate Confirmation	protein microarray (in vitro)
TRM1	YDR120C	ND	ND	ND	HECT	NA	RSP5	ND	ND	ND	17551511	Ub-conjugate Confirmation	protein microarray (in vitro)
TRP1	YDR007W	ND	ND	ND	ND	ND	ND	ND	ND	ND	18433149	Purification & Protein ID	purification (6xHis-Myc-ubiquitin), LC/MS, validation (virtual Western blot)
TRP2	YER090W	ND	ND	ND	ND	ND	ND	ND	ND	ND	18433149	Purification & Protein ID	purification (6xHis-Myc-ubiquitin), LC/MS, validation (virtual Western blot)
TSA1	YML028W	ND	ND	ND	ND	ND	ND	ND	ND	ND	16432255	Purification & Protein ID	purification (HB-ubiquitin (a tandem affinity tag under denaturing conditions)), LC/MS
TSA1	YML028W	ND	ND	ND	ND	ND	ND	ND	ND	Proteasomal Degradation	17644757	Purification & Protein ID	purification (ubiquitin-chain by UBA domain-containing protein, 6xHis-ubiquitin (two-step)), LC/MS, validation (statistical quantitative analysis)
TSC11	YER093C	ND	ND	ND	ND	ND	ND	ND	ND	ND	18433149	Purification & Protein ID	purification (6xHis-Myc-ubiquitin), LC/MS, validation (virtual Western blot)
TSL1	YML100W	ND	ND	ND	ND	ND	ND	ND	ND	ND	16432255	Purification & Protein ID	purification (HB-ubiquitin (a tandem affinity tag under denaturing conditions)), LC/MS
TSL1	YML100W	ND	ND	ND	ND	ND	ND	ND	ND	ND	18433149	Purification & Protein ID	purification (6xHis-Myc-ubiquitin), LC/MS, validation (virtual Western blot)
TSR1	YDL060W	ND	MULTI	ND	ND	ND	ND	RPN10	ND	Proteasomal Degradation	15699485	Purification & Protein ID	purification (ubiquitin-chain by UBA domain-containing protein, 6xHis-ubiquitin (two-step)), LC/MS
TTP1	YBR015C	ND	ND	ND	ND	ND	ND	ND	ND	Proteasomal Degradation	17644757	Purification & Protein ID	purification (ubiquitin-chain by UBA domain-containing protein, 6xHis-ubiquitin (two-step)), LC/MS, validation (statistical quantitative analysis)
TUB1	YML085C	ND	MULTI	ND	ND	ND	ND	RPN10	ND	Proteasomal Degradation	15699485	Purification & Protein ID	purification (ubiquitin-chain by UBA domain-containing protein, 6xHis-ubiquitin (two-step)), LC/MS
TUB1	YML085C	ND	ND	ND	ND	ND	ND	ND	ND	ND	18433149	Purification & Protein ID	purification (6xHis-Myc-ubiquitin), LC/MS, validation (virtual Western blot)
TUB2	YFL037W	ND	MULTI	ND	ND	ND	ND	RPN10	ND	Proteasomal Degradation	15699485	Purification & Protein ID	purification (ubiquitin-chain by UBA domain-containing protein, 6xHis-ubiquitin (two-step)), LC/MS
TVP15	YDR100W	ND	ND	ND	ND	ND	ND	ND	ND	ND	18433149	Purification & Protein ID	purification (6xHis-Myc-ubiquitin), LC/MS, validation (virtual Western blot)
TVP18	YMR071C	ND	ND	ND	ND	ND	ND	ND	ND	ND	18433149	Purification & Protein ID	purification (6xHis-Myc-ubiquitin), LC/MS, validation (virtual Western blot)
TY1B-JR1	YJR027W	ND	ND	ND	ND	ND	ND	ND	ND	Proteasomal Degradation	17644757	Purification & Protein ID	purification (ubiquitin-chain by UBA domain-containing protein, 6xHis-ubiquitin (two-step)), LC/MS, validation (statistical quantitative analysis)
TY2B-LR1	YLR410W-B	ND	ND	ND	ND	ND	ND	ND	ND	Proteasomal Degradation	17644757	Purification & Protein ID	purification (ubiquitin-chain by UBA domain-containing protein, 6xHis-ubiquitin (two-step)), LC/MS, validation (statistical quantitative analysis)
TYS1	YGR185C	ND	ND	ND	ND	ND	ND	ND	ND	ND	16432255	Purification & Protein ID	purification (HB-ubiquitin (a tandem affinity tag under denaturing conditions)), LC/MS
TYW1	YPL207W	K496	ND	ND	ND	ND	ND	ND	ND	ND	12872131	Purification & Protein ID	purification (ubiquitin-chain by UBA domain-containing protein, 6xHis-ubiquitin (two-step)), LC/MS
TYW1	YPL207W	ND	ND	ND	ND	ND	ND	ND	ND	ND	18433149	Purification & Protein ID	purification (6xHis-Myc-ubiquitin), LC/MS, validation (virtual Western blot)
UBA1	YKL210W	ND	ND	ND	ND	ND	ND	ND	ND	ND	16432255	Purification & Protein ID	purification (HB-ubiquitin (a tandem affinity tag under denaturing conditions)), LC/MS
UBC1	YDR177W	ND	ND	ND	ND	ND	ND	ND	ND	ND	16432255	Purification & Protein ID	purification (HB-ubiquitin (a tandem affinity tag under denaturing conditions)), LC/MS
UBC1	YDR177W	ND	ND	ND	ND	ND	ND	ND	ND	ND	18433149	Purification & Protein ID	purification (6xHis-Myc-ubiquitin), LC/MS, validation (virtual Western blot)
UBC4	YBR082C	ND	ND	ND	ND	ND	ND	ND	ND	ND	16432255	Purification & Protein ID	purification (HB-ubiquitin (a tandem affinity tag under denaturing conditions)), LC/MS
UBC6	YER100W	ND	MULTI	UBC7	ND	ND	ND	ND	ND	Proteasomal Degradation	11406589	High MW Product Confirmation	Western blot
UBC6	YER100W	ND	MULTI	ND	ND	ND	ND	ND	ND	ND	15699485	Purification & Protein ID	purification (ubiquitin-chain by UBA domain-containing protein, 6xHis-ubiquitin (two-step)), LC/MS
UBC6	YER100W	ND	ND	ND	RING	SPRF	SSM4	ND	ND	ND	16437165	Protein Stability Assay	Western blot
UBC6	YER100W	ND	ND	ND	ND	ND	ND	ND	ND	ND	18433149	Purification & Protein ID	purification (6xHis-Myc-ubiquitin), LC/MS, validation (virtual Western blot)
UBC7	YMR022W	ND	ND	ND	HECT	NA	UFD4	ND	ND	ND	17310239	ND	ND
UBC8	YEL012W	ND	ND	ND	ND	ND	ND	ND	ND	ND	16432255	Purification & Protein ID	purification (HB-ubiquitin (a tandem affinity tag under denaturing conditions)), LC/MS
UBI4	YLL039C	ND	ND	ND	ND	ND	ND	ND	ND	ND	16432255	Purification & Protein ID	purification (HB-ubiquitin (a tandem affinity tag under denaturing conditions)), LC/MS
UBP3	YER151C	ND	MULTI	ND	ND	ND	ND	ND	ND	ND	15699485	Purification & Protein ID	purification (ubiquitin-chain by UBA domain-containing protein, 6xHis-ubiquitin (two-step)), LC/MS
UBP6	YFR010W	ND	MULTI	ND	ND	ND	ND	ND	ND	ND	15699485	Purification & Protein ID	purification (ubiquitin-chain by UBA domain-containing protein, 6xHis-ubiquitin (two-step)), LC/MS
UBP6	YFR010W	ND	ND	ND	ND	ND	ND	ND	ND	Proteasomal Degradation	17644757	Purification & Protein ID	purification (ubiquitin-chain by UBA domain-containing protein, 6xHis-ubiquitin (two-step)), LC/MS, validation (statistical quantitative analysis)
UBP6	YFR010W	ND	ND	ND	ND	ND	ND	ND	ND	ND	18433149	Purification & Protein ID	purification (6xHis-Myc-ubiquitin), LC/MS, validation (virtual Western blot)
UBR2	YLR024C	K709	ND	ND	ND	ND	ND	ND	ND	ND	12872131	Purification & Protein ID	purification (ubiquitin-chain by UBA domain-containing protein, 6xHis-ubiquitin (two-step)), LC/MS
UBX5	YDR330W	ND	ND	ND	ND	ND	ND	ND	ND	ND	16432255	Purification & Protein ID	purification (HB-ubiquitin (a tandem affinity tag under denaturing conditions)), LC/MS
UBX5	YDR330W	ND	ND	ND	ND	ND	ND	ND	ND	ND	18433149	Purification & Protein ID	purification (6xHis-Myc-ubiquitin), LC/MS, validation (virtual Western blot)
UBX6	YJL048C	ND	ND	ND	ND	ND	ND	ND	ND	Proteasomal Degradation	17644757	Purification & Protein ID	purification (ubiquitin-chain by UBA domain-containing protein, 6xHis-ubiquitin (two-step)), LC/MS, validation (statistical quantitative analysis)
UBX7	YBR273C	ND	MULTI	ND	ND	ND	ND	RPN10	ND	Proteasomal Degradation	15699485	Purification & Protein ID	purification (ubiquitin-chain by UBA domain-containing protein, 6xHis-ubiquitin (two-step)), LC/MS
UBX7	YBR273C	ND	ND	ND	ND	ND	ND	ND	ND	ND	18433149	Purification & Protein ID	purification (6xHis-Myc-ubiquitin), LC/MS, validation (virtual Western blot)
UFD2	YDL190C	ND	MULTI	ND	ND	ND	ND	ND	ND	ND	15699485	Purification & Protein ID	purification (ubiquitin-chain by UBA domain-containing protein, 6xHis-ubiquitin (two-step)), LC/MS
UFO1	YML088W	ND	AUTO	CDC34	RING	SCF	UFO1	DDI1	ND	Proteasomal Degradation	14747994	High MW Product Confirmation	Western blot (in vitro)
UFO1	YML088W	ND	ND	ND	ND	ND	ND	ND	ND	ND	18433149	Purification & Protein ID	purification (6xHis-Myc-ubiquitin), LC/MS, validation (virtual Western blot)
UGA3	YDL170W	ND	ND	ND	ND	ND	ND	ND	ND	ND	18433149	Purification & Protein ID	purification (6xHis-Myc-ubiquitin), LC/MS, validation (virtual Western blot)
UGP1	YKL035W	ND	ND	ND	ND	ND	ND	ND	ND	ND	16432255	Purification & Protein ID	purification (HB-ubiquitin (a tandem affinity tag under denaturing conditions)), LC/MS
UIP3	YAR027W	K11;K218	ND	ND	ND	ND	ND	ND	ND	ND	12872131	Purification & Protein ID	purification (ubiquitin-chain by UBA domain-containing protein, 6xHis-ubiquitin (two-step)), LC/MS
UPF3	YGR072W	K331	ND	ND	ND	ND	ND	ND	ND	ND	18433149	Purification & Protein ID	purification (6xHis-Myc-ubiquitin), LC/MS, validation (virtual Western blot)
URA2	YJL130C	ND	MULTI	ND	ND	ND	ND	ND	ND	ND	15699485	Purification & Protein ID	purification (ubiquitin-chain by UBA domain-containing protein, 6xHis-ubiquitin (two-step)), LC/MS
URA2	YJL130C	ND	ND	ND	ND	ND	ND	ND	ND	ND	16432255	Purification & Protein ID	purification (HB-ubiquitin (a tandem affinity tag under denaturing conditions)), LC/MS
URA2	YJL130C	ND	ND	ND	ND	ND	ND	ND	ND	Proteasomal Degradation	17644757	Purification & Protein ID	purification (ubiquitin-chain by UBA domain-containing protein, 6xHis-ubiquitin (two-step)), LC/MS, validation (statistical quantitative analysis)
URA3	YEL021W	K93;K209;K253	ND	ND	ND	ND	ND	ND	ND	ND	12872131	Purification & Protein ID	purification (ubiquitin-chain by UBA domain-containing protein, 6xHis-ubiquitin (two-step)), LC/MS
URA3	YEL021W	ND	ND	ND	ND	ND	ND	ND	ND	ND	16432255	Purification & Protein ID	purification (HB-ubiquitin (a tandem affinity tag under denaturing conditions)), LC/MS
URA3	YEL021W	K93;K142;K176;K209	ND	ND	ND	ND	ND	ND	ND	ND	18433149	Purification & Protein ID	purification (6xHis-Myc-ubiquitin), LC/MS, validation (virtual Western blot)
URA7	YBL039C	K422	ND	ND	ND	ND	ND	ND	ND	ND	12872131	Purification & Protein ID	purification (ubiquitin-chain by UBA domain-containing protein, 6xHis-ubiquitin (two-step)), LC/MS
URA7	YBL039C	ND	ND	ND	ND	ND	ND	ND	ND	ND	18433149	Purification & Protein ID	purification (6xHis-Myc-ubiquitin), LC/MS, validation (virtual Western blot)
USA1	YML029W	ND	ND	ND	ND	ND	ND	ND	ND	ND	18433149	Purification & Protein ID	purification (6xHis-Myc-ubiquitin), LC/MS, validation (virtual Western blot)
UTH1	YKR042W	ND	ND	ND	ND	ND	ND	ND	ND	ND	18433149	Purification & Protein ID	purification (6xHis-Myc-ubiquitin), LC/MS, validation (virtual Western blot)
UTP15	YMR093W	ND	ND	ND	ND	ND	ND	ND	ND	ND	18433149	Purification & Protein ID	purification (6xHis-Myc-ubiquitin), LC/MS, validation (virtual Western blot)
VAP1	YBR069C	K39	ND	ND	ND	ND	ND	ND	ND	ND	14557538	Purification & Protein ID	purification (6xHis-Myc-ubiquitin), LC/MS
VAS1	YGR094W	ND	ND	ND	ND	ND	ND	ND	ND	ND	16432255	Purification & Protein ID	purification (HB-ubiquitin (a tandem affinity tag under denaturing conditions)), LC/MS
VAS1	YGR094W	ND	ND	ND	ND	ND	ND	ND	ND	Proteasomal Degradation	17644757	Purification & Protein ID	purification (ubiquitin-chain by UBA domain-containing protein, 6xHis-ubiquitin (two-step)), LC/MS, validation (statistical quantitative analysis)
VHS2	YIL135C	ND	MULTI	ND	ND	ND	ND	RPN10	ND	Proteasomal Degradation	15699485	Purification & Protein ID	purification (ubiquitin-chain by UBA domain-containing protein, 6xHis-ubiquitin (two-step)), LC/MS
VID24	YBR105C	ND	MULTI	ND	ND	ND	ND	RPN10	ND	Proteasomal Degradation	17644757	Purification & Protein ID	purification (ubiquitin-chain by UBA domain-containing protein, 6xHis-ubiquitin (two-step)), LC/MS, validation (statistical quantitative analysis)
VMA1	YDL185W	ND	ND	ND	ND	ND	ND	ND	ND	ND	16432255	Purification & Protein ID	purification (HB-ubiquitin (a tandem affinity tag under denaturing conditions)), LC/MS
VMA11	YPL234C	ND	ND	ND	ND	ND	ND	ND	ND	ND	18433149	Purification & Protein ID	purification (6xHis-Myc-ubiquitin), LC/MS, validation (virtual Western blot)
VMA13	YPR036W	ND	ND	ND	ND	ND	ND	ND	ND	ND	16432255	Purification & Protein ID	purification (HB-ubiquitin (a tandem affinity tag under denaturing conditions)), LC/MS
VMA2	YBR127C	ND	MULTI	ND	ND	ND	ND	ND	ND	ND	15699485	Purification & Protein ID	purification (ubiquitin-chain by UBA domain-containing protein, 6xHis-ubiquitin (two-step)), LC/MS
VMA2	YBR127C	ND	ND	ND	ND	ND	ND	ND	ND	ND	16432255	Purification & Protein ID	purification (HB-ubiquitin (a tandem affinity tag under denaturing conditions)), LC/MS
VMA2	YBR127C	ND	ND	ND	ND	ND	ND	ND	ND	ND	18433149	Purification & Protein ID	purification (6xHis-Myc-ubiquitin), LC/MS, validation (virtual Western blot)
VMA5	YKL080W	ND	ND	ND	ND	ND	ND	ND	ND	ND	16432255	Purification & Protein ID	purification (HB-ubiquitin (a tandem affinity tag under denaturing conditions)), LC/MS
VMA7	YGR020C	ND	MULTI	ND	ND	ND	ND	ND	ND	ND	15699485	Purification & Protein ID	purification (ubiquitin-chain by UBA domain-containing protein, 6xHis-ubiquitin (two-step)), LC/MS
VMA7	YGR020C	ND	ND	ND	ND	ND	ND	ND	ND	ND	16432255	Purification & Protein ID	purification (HB-ubiquitin (a tandem affinity tag under denaturing conditions)), LC/MS
VMA7	YGR020C	ND	ND	ND	ND	ND	ND	ND	ND	ND	18433149	Purification & Protein ID	purification (6xHis-Myc-ubiquitin), LC/MS, validation (virtual Western blot)
VPH1	YOR270C	ND	ND	ND	ND	ND	ND	ND	ND	ND	16432255	Purification & Protein ID	purification (HB-ubiquitin (a tandem affinity tag under denaturing conditions)), LC/MS
VPS13	YLL040C	ND	ND	ND	ND	ND	ND	ND	ND	Proteasomal Degradation	17644757	Purification & Protein ID	purification (ubiquitin-chain by UBA domain-containing protein, 6xHis-ubiquitin (two-step)), LC/MS, validation (statistical quantitative analysis)
VPS29	YHR012W	ND	ND	ND	ND	ND	ND	ND	ND	ND	18433149	Purification & Protein ID	purification (6xHis-Myc-ubiquitin), LC/MS, validation (virtual Western blot)
VPS4	YPR173C	ND	ND	ND	ND	ND	ND	ND	ND	ND	18433149	Purification & Protein ID	purification (6xHis-Myc-ubiquitin), LC/MS, validation (virtual Western blot)
VPS54	YDR027C	ND	ND	ND	ND	ND	ND	ND	ND	ND	18433149	Purification & Protein ID	purification (6xHis-Myc-ubiquitin), LC/MS, validation (virtual Western blot)
VPS72	YDR485C	ND	MULTI	ND	ND	ND	ND	RPN10	ND	Proteasomal Degradation	15699485	Purification & Protein ID	purification (ubiquitin-chain by UBA domain-containing protein, 6xHis-ubiquitin (two-step)), LC/MS
VPS72	YDR485C	ND	ND	ND	ND	ND	ND	ND	ND	ND	18433149	Purification & Protein ID	purification (6xHis-Myc-ubiquitin), LC/MS, validation (virtual Western blot)
VPS74	YDR372C	ND	ND	ND	ND	ND	ND	ND	ND	ND	18433149	Purification & Protein ID	purification (6xHis-Myc-ubiquitin), LC/MS, validation (virtual Western blot)
VPS9	YML097C	ND	MONO	ND	HECT	NA	RSP5	ND	ND	ND	12628920	High MW Product Confirmation	Western blot
VPS9	YML097C	ND	MONO	ND	HECT	NA	RSP5	ND	ND	ND	12654912	Ub-conjugate Confirmation	Western blot
VTC4	YJL012C	ND	MULTI	ND	ND	ND	ND	ND	ND	ND	15699485	Purification & Protein ID	purification (ubiquitin-chain by UBA domain-containing protein, 6xHis-ubiquitin (two-step)), LC/MS
VTS1	YOR359W	ND	MULTI	ND	ND	ND	ND	RPN10	ND	Proteasomal Degradation	15699485	Purification & Protein ID	purification (ubiquitin-chain by UBA domain-containing protein, 6xHis-ubiquitin (two-step)), LC/MS
WBP1	YEL002C	ND	ND	ND	ND	ND	ND	ND	ND	ND	18433149	Purification & Protein ID	purification (6xHis-Myc-ubiquitin), LC/MS, validation (virtual Western blot)
XBP1	YIL101C	ND	ND	ND	ND	ND	ND	ND	ND	Proteasomal Degradation	17644757	Purification & Protein ID	purification (ubiquitin-chain by UBA domain-containing protein, 6xHis-ubiquitin (two-step)), LC/MS, validation (statistical quantitative analysis)
YAL056C-A	YAL056C-A	ND	ND	ND	ND	ND	ND	ND	ND	ND	18433149	Purification & Protein ID	purification (6xHis-Myc-ubiquitin), LC/MS, validation (virtual Western blot)
YAP7	YOL028C	ND	ND	ND	ND	ND	ND	ND	ND	ND	18433149	Purification & Protein ID	purification (6xHis-Myc-ubiquitin), LC/MS, validation (virtual Western blot)
YAR028W	YAR028W	K217	ND	ND	ND	ND	ND	ND	ND	ND	14557538	Purification & Protein ID	purification (6xHis-Myc-ubiquitin), LC/MS
YBL029W	YBL029W	ND	MULTI	ND	ND	ND	ND	RPN10	ND	Proteasomal Degradation	17644757	Purification & Protein ID	purification (ubiquitin-chain by UBA domain-containing protein, 6xHis-ubiquitin (two-step)), LC/MS, validation (statistical quantitative analysis)
YBR025C	YBR025C	ND	ND	ND	ND	ND	ND	ND	ND	ND	16432255	Purification & Protein ID	purification (HB-ubiquitin (a tandem affinity tag under denaturing conditions)), LC/MS
YBR025C	YBR025C	ND	ND	ND	ND	ND	ND	ND	ND	ND	18433149	Purification & Protein ID	purification (6xHis-Myc-ubiquitin), LC/MS, validation (virtual Western blot)
YBR071W	YBR071W	ND	MULTI	ND	ND	ND	ND	ND	ND	ND	15699485	Purification & Protein ID	purification (ubiquitin-chain by UBA domain-containing protein, 6xHis-ubiquitin (two-step)), LC/MS
YBR071W	YBR071W	ND	ND	ND	ND	ND	ND	ND	ND	ND	16432255	Purification & Protein ID	purification (HB-ubiquitin (a tandem affinity tag under denaturing conditions)), LC/MS
YBR071W	YBR071W	ND	MULTI	ND	ND	ND	ND	RPN10	ND	Proteasomal Degradation	17644757	Purification & Protein ID	purification (ubiquitin-chain by UBA domain-containing protein, 6xHis-ubiquitin (two-step)), LC/MS, validation (statistical quantitative analysis)
YBR074W	YBR074W	ND	ND	ND	ND	ND	ND	ND	ND	ND	18433149	Purification & Protein ID	purification (6xHis-Myc-ubiquitin), LC/MS, validation (virtual Western blot)
YBR126W-A	YBR126W-A	ND	ND	ND	ND	ND	ND	ND	ND	Proteasomal Degradation	17644757	Purification & Protein ID	purification (ubiquitin-chain by UBA domain-containing protein, 6xHis-ubiquitin (two-step)), LC/MS, validation (statistical quantitative analysis)
YBR147W	YBR147W	ND	ND	ND	ND	ND	ND	ND	ND	Proteasomal Degradation	17644757	Purification & Protein ID	purification (ubiquitin-chain by UBA domain-containing protein, 6xHis-ubiquitin (two-step)), LC/MS, validation (statistical quantitative analysis)
YBR235W	YBR235W	ND	ND	ND	ND	ND	ND	ND	ND	ND	18433149	Purification & Protein ID	purification (6xHis-Myc-ubiquitin), LC/MS, validation (virtual Western blot)
YBR255C-A	YBR255C-A	ND	ND	ND	ND	ND	ND	ND	ND	ND	18433149	Purification & Protein ID	purification (6xHis-Myc-ubiquitin), LC/MS, validation (virtual Western blot)
YCF1	YDR135C	ND	ND	ND	ND	ND	ND	ND	ND	Proteasomal Degradation	17644757	Purification & Protein ID	purification (ubiquitin-chain by UBA domain-containing protein, 6xHis-ubiquitin (two-step)), LC/MS, validation (statistical quantitative analysis)
YCL012C	YCL012C	ND	ND	ND	ND	ND	ND	ND	ND	ND	18433149	Purification & Protein ID	purification (6xHis-Myc-ubiquitin), LC/MS, validation (virtual Western blot)
YCL063W	YCL063W	ND	MULTI	ND	ND	ND	ND	RPN10	ND	Proteasomal Degradation	17644757	Purification & Protein ID	purification (ubiquitin-chain by UBA domain-containing protein, 6xHis-ubiquitin (two-step)), LC/MS, validation (statistical quantitative analysis)
YCL063W	YCL063W	ND	ND	ND	ND	ND	ND	ND	ND	ND	16432255	Purification & Protein ID	purification (HB-ubiquitin (a tandem affinity tag under denaturing conditions)), LC/MS
YCR010C	YCR010C	ND	ND	ND	ND	ND	ND	ND	ND	ND	18433149	Purification & Protein ID	purification (6xHis-Myc-ubiquitin), LC/MS, validation (virtual Western blot)
YCR051W	YCR051W	ND	ND	ND	ND	ND	ND	ND	ND	ND	18433149	Purification & Protein ID	purification (6xHis-Myc-ubiquitin), LC/MS, validation (virtual Western blot)
YCR076C	YCR076C	ND	ND	ND	ND	ND	ND	ND	ND	ND	18433149	Purification & Protein ID	purification (6xHis-Myc-ubiquitin), LC/MS, validation (virtual Western blot)
YCR101C	YCR101C	ND	ND	ND	ND	ND	ND	ND	ND	Proteasomal Degradation	17644757	Purification & Protein ID	purification (ubiquitin-chain by UBA domain-containing protein, 6xHis-ubiquitin (two-step)), LC/MS, validation (statistical quantitative analysis)
YDJ1	YNL064C	ND	MULTI	ND	ND	ND	ND	ND	ND	ND	15699485	Purification & Protein ID	purification (ubiquitin-chain by UBA domain-containing protein, 6xHis-ubiquitin (two-step)), LC/MS
YDJ1	YNL064C	ND	ND	ND	ND	ND	ND	ND	ND	ND	16432255	Purification & Protein ID	purification (HB-ubiquitin (a tandem affinity tag under denaturing conditions)), LC/MS
YDJ1	YNL064C	ND	ND	ND	ND	ND	ND	ND	ND	ND	18433149	Purification & Protein ID	purification (6xHis-Myc-ubiquitin), LC/MS, validation (virtual Western blot)
YDL012C	YDL012C	ND	ND	ND	HECT	NA	RSP5	ND	ND	ND	17551511	Ub-conjugate Confirmation	protein microarray (in vitro)
YDR119W	YDR119W	ND	ND	ND	ND	ND	ND	ND	ND	Proteasomal Degradation	17644757	Purification & Protein ID	purification (ubiquitin-chain by UBA domain-containing protein, 6xHis-ubiquitin (two-step)), LC/MS, validation (statistical quantitative analysis)
YDR266C	YDR266C	ND	ND	ND	ND	ND	ND	ND	ND	ND	18433149	Purification & Protein ID	purification (6xHis-Myc-ubiquitin), LC/MS, validation (virtual Western blot)
YDR306C	YDR306C	ND	AUTO	CDC34	RING	SCF	YDR306C	ND	ND	ND	14747994	High MW Product Confirmation	Western blot (in vitro)
YDR348C	YDR348C	ND	ND	ND	ND	ND	ND	ND	ND	ND	18433149	Purification & Protein ID	purification (6xHis-Myc-ubiquitin), LC/MS, validation (virtual Western blot)
YEH1	YLL012W	ND	MULTI	ND	ND	ND	ND	RPN10	ND	Proteasomal Degradation	15699485	Purification & Protein ID	purification (ubiquitin-chain by UBA domain-containing protein, 6xHis-ubiquitin (two-step)), LC/MS
YEL043W	YEL043W	ND	MULTI	ND	ND	ND	ND	ND	ND	ND	15699485	Purification & Protein ID	purification (ubiquitin-chain by UBA domain-containing protein, 6xHis-ubiquitin (two-step)), LC/MS
YEL075W-A	YEL075W-A	ND	ND	ND	ND	ND	ND	ND	ND	Proteasomal Degradation	17644757	Purification & Protein ID	purification (ubiquitin-chain by UBA domain-containing protein, 6xHis-ubiquitin (two-step)), LC/MS, validation (statistical quantitative analysis)
YER067W	YER067W	K68	ND	ND	ND	ND	ND	ND	ND	ND	12872131	Purification & Protein ID	purification (ubiquitin-chain by UBA domain-containing protein, 6xHis-ubiquitin (two-step)), LC/MS
YER067W	YER067W	ND	ND	ND	ND	ND	ND	ND	ND	ND	18433149	Purification & Protein ID	purification (6xHis-Myc-ubiquitin), LC/MS, validation (virtual Western blot)
YER130C	YER130C	ND	MULTI	ND	ND	ND	ND	RPN10	ND	Proteasomal Degradation	17644757	Purification & Protein ID	purification (ubiquitin-chain by UBA domain-containing protein, 6xHis-ubiquitin (two-step)), LC/MS, validation (statistical quantitative analysis)
YER186C	YER186C	ND	ND	ND	ND	ND	ND	ND	ND	ND	18433149	Purification & Protein ID	purification (6xHis-Myc-ubiquitin), LC/MS, validation (virtual Western blot)
YET1	YKL065C	K190	ND	ND	ND	ND	ND	ND	ND	ND	14557538	Purification & Protein ID	purification (6xHis-Myc-ubiquitin), LC/MS
YFL010C	YFL010C	ND	ND	ND	ND	ND	ND	ND	ND	ND	16432255	Purification & Protein ID	purification (HB-ubiquitin (a tandem affinity tag under denaturing conditions)), LC/MS
YFL010C	YFL010C	ND	ND	ND	HECT	NA	RSP5	ND	ND	ND	17551511	Ub-conjugate Confirmation	protein microarray (in vitro)
YFL010C	YFL010C	ND	ND	ND	ND	ND	ND	ND	ND	ND	18433149	Purification & Protein ID	purification (6xHis-Myc-ubiquitin), LC/MS, validation (virtual Western blot)
YFR006W	YFR006W	K50	ND	ND	ND	ND	ND	ND	ND	ND	14557538	Purification & Protein ID	purification (6xHis-Myc-ubiquitin), LC/MS
YGL231C	YGL231C	ND	ND	ND	ND	ND	ND	ND	ND	Proteasomal Degradation	17644757	Purification & Protein ID	purification (ubiquitin-chain by UBA domain-containing protein, 6xHis-ubiquitin (two-step)), LC/MS, validation (statistical quantitative analysis)
YGR051C	YGR051C	ND	ND	ND	ND	ND	ND	ND	ND	ND	18433149	Purification & Protein ID	purification (6xHis-Myc-ubiquitin), LC/MS, validation (virtual Western blot)
YGR053C	YGR053C	ND	ND	ND	ND	ND	ND	ND	ND	ND	18433149	Purification & Protein ID	purification (6xHis-Myc-ubiquitin), LC/MS, validation (virtual Western blot)
YGR068C	YGR068C	ND	ND	ND	ND	ND	ND	ND	ND	ND	16432255	Purification & Protein ID	purification (HB-ubiquitin (a tandem affinity tag under denaturing conditions)), LC/MS
YGR068C	YGR068C	ND	ND	ND	HECT	NA	RSP5	ND	ND	ND	17551511	Ub-conjugate Confirmation	protein microarray (in vitro)
YGR111W	YGR111W	ND	ND	ND	ND	ND	ND	ND	ND	ND	18433149	Purification & Protein ID	purification (6xHis-Myc-ubiquitin), LC/MS, validation (virtual Western blot)
YGR125W	YGR125W	ND	ND	ND	ND	ND	ND	ND	ND	Proteasomal Degradation	17644757	Purification & Protein ID	purification (ubiquitin-chain by UBA domain-containing protein, 6xHis-ubiquitin (two-step)), LC/MS, validation (statistical quantitative analysis)
YGR130C	YGR130C	ND	ND	ND	ND	ND	ND	ND	ND	ND	18433149	Purification & Protein ID	purification (6xHis-Myc-ubiquitin), LC/MS, validation (virtual Western blot)
YGR161C	YGR161C	ND	MULTI	ND	ND	ND	ND	RPN10	ND	Proteasomal Degradation	15699485	Purification & Protein ID	purification (ubiquitin-chain by UBA domain-containing protein, 6xHis-ubiquitin (two-step)), LC/MS
YGR161C	YGR161C	ND	MULTI	ND	ND	ND	ND	RPN10	ND	Proteasomal Degradation	17644757	Purification & Protein ID	purification (ubiquitin-chain by UBA domain-containing protein, 6xHis-ubiquitin (two-step)), LC/MS, validation (statistical quantitative analysis)
YGR237C	YGR237C	ND	ND	ND	ND	ND	ND	ND	ND	ND	18433149	Purification & Protein ID	purification (6xHis-Myc-ubiquitin), LC/MS, validation (virtual Western blot)
YGR268C	YGR268C	K3;K18	ND	ND	ND	ND	ND	ND	ND	ND	12872131	Purification & Protein ID	purification (ubiquitin-chain by UBA domain-containing protein, 6xHis-ubiquitin (two-step)), LC/MS
YGR268C	YGR268C	ND	ND	ND	ND	ND	ND	ND	ND	ND	18433149	Purification & Protein ID	purification (6xHis-Myc-ubiquitin), LC/MS, validation (virtual Western blot)
YHB1	YGR234W	ND	ND	ND	ND	ND	ND	ND	ND	ND	16432255	Purification & Protein ID	purification (HB-ubiquitin (a tandem affinity tag under denaturing conditions)), LC/MS
YHL010C	YHL010C	K369;K410	ND	ND	ND	ND	ND	ND	ND	ND	12872131	Purification & Protein ID	purification (ubiquitin-chain by UBA domain-containing protein, 6xHis-ubiquitin (two-step)), LC/MS
YHL010C	YHL010C	K369;K410	ND	ND	ND	ND	ND	ND	ND	ND	14557538	Purification & Protein ID	purification (6xHis-Myc-ubiquitin), LC/MS
YHL010C	YHL010C	ND	ND	ND	ND	ND	ND	ND	ND	ND	16432255	Purification & Protein ID	purification (HB-ubiquitin (a tandem affinity tag under denaturing conditions)), LC/MS
YHL010C	YHL010C	ND	ND	ND	ND	ND	ND	ND	ND	ND	18433149	Purification & Protein ID	purification (6xHis-Myc-ubiquitin), LC/MS, validation (virtual Western blot)
YHL024W	YHL024W	ND	MULTI	ND	HECT	NA	RSP5	ND	ND	ND	15955809	Ub-conjugate Confirmation	luminescent assay (biotin-ubiquitin, GST-substrate)
YHL024W	YHL024W	ND	ND	ND	HECT	NA	RSP5	ND	ND	ND	17551511	Ub-conjugate Confirmation	protein microarray (in vitro)
YHL035C	YHL035C	ND	ND	ND	ND	ND	ND	ND	ND	Proteasomal Degradation	17644757	Purification & Protein ID	purification (ubiquitin-chain by UBA domain-containing protein, 6xHis-ubiquitin (two-step)), LC/MS, validation (statistical quantitative analysis)
YHM1	YDL198C	ND	ND	ND	ND	ND	ND	ND	ND	Proteasomal Degradation	17644757	Purification & Protein ID	purification (ubiquitin-chain by UBA domain-containing protein, 6xHis-ubiquitin (two-step)), LC/MS, validation (statistical quantitative analysis)
YHR020W	YHR020W	ND	ND	ND	ND	ND	ND	ND	ND	ND	16432255	Purification & Protein ID	purification (HB-ubiquitin (a tandem affinity tag under denaturing conditions)), LC/MS
YHR032W	YHR032W	ND	ND	ND	ND	ND	ND	ND	ND	Proteasomal Degradation	17644757	Purification & Protein ID	purification (ubiquitin-chain by UBA domain-containing protein, 6xHis-ubiquitin (two-step)), LC/MS, validation (statistical quantitative analysis)
YHR097C	YHR097C	K78;K187;K242	ND	ND	ND	ND	ND	ND	ND	ND	12872131	Purification & Protein ID	purification (ubiquitin-chain by UBA domain-containing protein, 6xHis-ubiquitin (two-step)), LC/MS
YHR097C	YHR097C	ND	ND	ND	ND	ND	ND	ND	ND	ND	16432255	Purification & Protein ID	purification (HB-ubiquitin (a tandem affinity tag under denaturing conditions)), LC/MS
YHR097C	YHR097C	ND	ND	ND	ND	ND	ND	ND	ND	ND	18433149	Purification & Protein ID	purification (6xHis-Myc-ubiquitin), LC/MS, validation (virtual Western blot)
YHR131C	YHR131C	ND	ND	ND	HECT	NA	RSP5	ND	ND	ND	17551511	Ub-conjugate Confirmation	protein microarray (in vitro)
YIL108W	YIL108W	ND	ND	ND	ND	ND	ND	ND	ND	ND	16432255	Purification & Protein ID	purification (HB-ubiquitin (a tandem affinity tag under denaturing conditions)), LC/MS
YIL108W	YIL108W	ND	ND	ND	ND	ND	ND	ND	ND	Proteasomal Degradation	17644757	Purification & Protein ID	purification (ubiquitin-chain by UBA domain-containing protein, 6xHis-ubiquitin (two-step)), LC/MS, validation (statistical quantitative analysis)
YIL108W	YIL108W	K518	ND	ND	ND	ND	ND	ND	ND	ND	18433149	Purification & Protein ID	purification (6xHis-Myc-ubiquitin), LC/MS, validation (virtual Western blot)
YIL137C	YIL137C	ND	ND	ND	ND	ND	ND	ND	ND	Proteasomal Degradation	17644757	Purification & Protein ID	purification (ubiquitin-chain by UBA domain-containing protein, 6xHis-ubiquitin (two-step)), LC/MS, validation (statistical quantitative analysis)
YIP5	YGL161C	ND	ND	ND	HECT	NA	RSP5	ND	ND	ND	17551511	Ub-conjugate Confirmation	protein microarray (in vitro)
YIR014W	YIR014W	ND	ND	ND	ND	ND	ND	ND	ND	ND	18433149	Purification & Protein ID	purification (6xHis-Myc-ubiquitin), LC/MS, validation (virtual Western blot)
YJL084C	YJL084C	ND	ND	ND	ND	ND	ND	ND	ND	ND	16432255	Purification & Protein ID	purification (HB-ubiquitin (a tandem affinity tag under denaturing conditions)), LC/MS
YJL084C	YJL084C	ND	ND	ND	HECT	NA	RSP5	ND	ND	ND	17551511	Ub-conjugate Confirmation	protein microarray (in vitro)
YJL084C	YJL084C	ND	ND	ND	ND	ND	ND	ND	ND	ND	18433149	Purification & Protein ID	purification (6xHis-Myc-ubiquitin), LC/MS, validation (virtual Western blot)
YJL149W	YJL149W	ND	ND	ND	ND	ND	ND	ND	ND	Proteasomal Degradation	17644757	Purification & Protein ID	purification (ubiquitin-chain by UBA domain-containing protein, 6xHis-ubiquitin (two-step)), LC/MS, validation (statistical quantitative analysis)
YJL198W	YJL198W	ND	ND	ND	ND	ND	ND	ND	ND	ND	18433149	Purification & Protein ID	purification (6xHis-Myc-ubiquitin), LC/MS, validation (virtual Western blot)
YJL221C	YJL221C	ND	ND	ND	ND	ND	ND	ND	ND	ND	18433149	Purification & Protein ID	purification (6xHis-Myc-ubiquitin), LC/MS, validation (virtual Western blot)
YKL023W	YKL023W	ND	ND	ND	HECT	NA	RSP5	ND	ND	ND	17551511	Ub-conjugate Confirmation	protein microarray (in vitro)
YKL066W	YKL066W	ND	ND	ND	ND	ND	ND	ND	ND	ND	16432255	Purification & Protein ID	purification (HB-ubiquitin (a tandem affinity tag under denaturing conditions)), LC/MS
YKL091C	YKL091C	ND	ND	ND	ND	ND	ND	ND	ND	ND	18433149	Purification & Protein ID	purification (6xHis-Myc-ubiquitin), LC/MS, validation (virtual Western blot)
YKL187C	YKL187C	K697	ND	ND	ND	ND	ND	ND	ND	ND	12872131	Purification & Protein ID	purification (ubiquitin-chain by UBA domain-containing protein, 6xHis-ubiquitin (two-step)), LC/MS
YKR011C	YKR011C	ND	ND	ND	ND	ND	ND	ND	ND	Proteasomal Degradation	17644757	Purification & Protein ID	purification (ubiquitin-chain by UBA domain-containing protein, 6xHis-ubiquitin (two-step)), LC/MS, validation (statistical quantitative analysis)
YKR021W	YKR021W	ND	ND	ND	HECT	NA	RSP5	ND	ND	ND	17551511	Ub-conjugate Confirmation	protein microarray (in vitro)
YKR021W	YKR021W	ND	ND	ND	ND	ND	ND	ND	ND	Proteasomal Degradation	17644757	Purification & Protein ID	purification (ubiquitin-chain by UBA domain-containing protein, 6xHis-ubiquitin (two-step)), LC/MS, validation (statistical quantitative analysis)
YKR021W	YKR021W	ND	ND	ND	ND	ND	ND	ND	ND	ND	18433149	Purification & Protein ID	purification (6xHis-Myc-ubiquitin), LC/MS, validation (virtual Western blot)
YKR041W	YKR041W	K17	ND	ND	ND	ND	ND	ND	ND	ND	12872131	Purification & Protein ID	purification (ubiquitin-chain by UBA domain-containing protein, 6xHis-ubiquitin (two-step)), LC/MS
YKR060W	YKR060W	ND	ND	ND	ND	ND	ND	ND	ND	ND	18433149	Purification & Protein ID	purification (6xHis-Myc-ubiquitin), LC/MS, validation (virtual Western blot)
YLH47	YPR125W	ND	ND	ND	HECT	NA	RSP5	ND	ND	ND	17551511	Ub-conjugate Confirmation	protein microarray (in vitro)
YLR049C	YLR049C	ND	ND	ND	ND	ND	ND	ND	ND	Proteasomal Degradation	17644757	Purification & Protein ID	purification (ubiquitin-chain by UBA domain-containing protein, 6xHis-ubiquitin (two-step)), LC/MS, validation (statistical quantitative analysis)
YLR057W	YLR057W	ND	ND	ND	ND	ND	ND	ND	ND	ND	18433149	Purification & Protein ID	purification (6xHis-Myc-ubiquitin), LC/MS, validation (virtual Western blot)
YLR126C	YLR126C	ND	ND	ND	ND	ND	ND	ND	ND	ND	18433149	Purification & Protein ID	purification (6xHis-Myc-ubiquitin), LC/MS, validation (virtual Western blot)
YLR149C	YLR149C	ND	ND	ND	ND	ND	ND	ND	ND	ND	18433149	Purification & Protein ID	purification (6xHis-Myc-ubiquitin), LC/MS, validation (virtual Western blot)
YLR224W	YLR224W	ND	AUTO	UBC4	RING	SCF	YLR224W	ND	ND	ND	14747994	High MW Product Confirmation	Western blot (in vitro)
YLR232W	YLR232W	ND	ND	ND	ND	ND	ND	ND	ND	ND	18433149	Purification & Protein ID	purification (6xHis-Myc-ubiquitin), LC/MS, validation (virtual Western blot)
YLR241W	YLR241W	ND	ND	ND	ND	ND	ND	ND	ND	ND	18433149	Purification & Protein ID	purification (6xHis-Myc-ubiquitin), LC/MS, validation (virtual Western blot)
YLR326W	YLR326W	ND	ND	ND	HECT	NA	RSP5	ND	ND	ND	17551511	Ub-conjugate Confirmation	protein microarray (in vitro)
YLR392C	YLR392C	ND	ND	ND	HECT	NA	RSP5	ND	ND	ND	17551511	Ub-conjugate Confirmation	protein microarray (in vitro)
YLR407W	YLR407W	ND	MULTI	ND	ND	ND	ND	ND	ND	ND	15699485	Purification & Protein ID	purification (ubiquitin-chain by UBA domain-containing protein, 6xHis-ubiquitin (two-step)), LC/MS
YLR413W	YLR413W	K671	ND	ND	ND	ND	ND	ND	ND	ND	12872131	Purification & Protein ID	purification (ubiquitin-chain by UBA domain-containing protein, 6xHis-ubiquitin (two-step)), LC/MS
YLR414C	YLR414C	K260	ND	ND	ND	ND	ND	ND	ND	ND	14557538	Purification & Protein ID	purification (6xHis-Myc-ubiquitin), LC/MS
YLR446W	YLR446W	ND	ND	ND	ND	ND	ND	ND	ND	ND	18433149	Purification & Protein ID	purification (6xHis-Myc-ubiquitin), LC/MS, validation (virtual Western blot)
YMR010W	YMR010W	ND	ND	ND	ND	ND	ND	ND	ND	ND	18433149	Purification & Protein ID	purification (6xHis-Myc-ubiquitin), LC/MS, validation (virtual Western blot)
YMR087W	YMR087W	ND	ND	ND	ND	ND	ND	ND	ND	ND	18433149	Purification & Protein ID	purification (6xHis-Myc-ubiquitin), LC/MS, validation (virtual Western blot)
YMR181C	YMR181C	ND	ND	ND	HECT	NA	RSP5	ND	ND	ND	17551511	Ub-conjugate Confirmation	protein microarray (in vitro)
YMR209C	YMR209C	ND	ND	ND	ND	ND	ND	ND	ND	ND	18433149	Purification & Protein ID	purification (6xHis-Myc-ubiquitin), LC/MS, validation (virtual Western blot)
YMR210W	YMR210W	ND	MULTI	ND	ND	ND	ND	ND	ND	ND	15699485	Purification & Protein ID	purification (ubiquitin-chain by UBA domain-containing protein, 6xHis-ubiquitin (two-step)), LC/MS
YMR253C	YMR253C	ND	ND	ND	ND	ND	ND	ND	ND	ND	18433149	Purification & Protein ID	purification (6xHis-Myc-ubiquitin), LC/MS, validation (virtual Western blot)
YMR295C	YMR295C	K26;K32	ND	ND	ND	ND	ND	ND	ND	ND	12872131	Purification & Protein ID	purification (ubiquitin-chain by UBA domain-containing protein, 6xHis-ubiquitin (two-step)), LC/MS
YMR295C	YMR295C	ND	ND	ND	ND	ND	ND	ND	ND	ND	18433149	Purification & Protein ID	purification (6xHis-Myc-ubiquitin), LC/MS, validation (virtual Western blot)
YNL011C	YNL011C	ND	ND	ND	ND	ND	ND	ND	ND	ND	18433149	Purification & Protein ID	purification (6xHis-Myc-ubiquitin), LC/MS, validation (virtual Western blot)
YNL024C	YNL024C	ND	ND	ND	ND	ND	ND	ND	ND	ND	18433149	Purification & Protein ID	purification (6xHis-Myc-ubiquitin), LC/MS, validation (virtual Western blot)
YNL274C	YNL274C	ND	ND	ND	ND	ND	ND	ND	ND	ND	18433149	Purification & Protein ID	purification (6xHis-Myc-ubiquitin), LC/MS, validation (virtual Western blot)
YNL305C	YNL305C	ND	ND	ND	HECT	NA	RSP5	ND	ND	ND	17551511	Ub-conjugate Confirmation	protein microarray (in vitro)
YNL311C	YNL311C	ND	AUTO	CDC34;UBC4	RING	SCF	SKP2	ND	ND	ND	14747994	High MW Product Confirmation	Western blot (in vitro)
YNL321W	YNL321W	ND	ND	ND	ND	ND	ND	ND	ND	Proteasomal Degradation	17644757	Purification & Protein ID	purification (ubiquitin-chain by UBA domain-containing protein, 6xHis-ubiquitin (two-step)), LC/MS, validation (statistical quantitative analysis)
YNL321W	YNL321W	ND	ND	ND	ND	ND	ND	ND	ND	ND	18433149	Purification & Protein ID	purification (6xHis-Myc-ubiquitin), LC/MS, validation (virtual Western blot)
YOL045W	YOL045W	ND	MULTI	ND	ND	ND	ND	RPN10	ND	Proteasomal Degradation	15699485	Purification & Protein ID	purification (ubiquitin-chain by UBA domain-containing protein, 6xHis-ubiquitin (two-step)), LC/MS
YOR051C	YOR051C	ND	ND	ND	ND	ND	ND	ND	ND	ND	18433149	Purification & Protein ID	purification (6xHis-Myc-ubiquitin), LC/MS, validation (virtual Western blot)
YOR112W	YOR112W	ND	MULTI	ND	ND	ND	ND	RPN10	ND	Proteasomal Degradation	15699485	Purification & Protein ID	purification (ubiquitin-chain by UBA domain-containing protein, 6xHis-ubiquitin (two-step)), LC/MS
YOR192C	YOR192C	ND	ND	ND	ND	ND	ND	ND	ND	ND	18433149	Purification & Protein ID	purification (6xHis-Myc-ubiquitin), LC/MS, validation (virtual Western blot)
YOR215C	YOR215C	ND	ND	ND	ND	ND	ND	ND	ND	ND	18433149	Purification & Protein ID	purification (6xHis-Myc-ubiquitin), LC/MS, validation (virtual Western blot)
YOR283W	YOR283W	ND	ND	ND	ND	ND	ND	ND	ND	Proteasomal Degradation	17644757	Purification & Protein ID	purification (ubiquitin-chain by UBA domain-containing protein, 6xHis-ubiquitin (two-step)), LC/MS, validation (statistical quantitative analysis)
YOR283W	YOR283W	ND	ND	ND	ND	ND	ND	ND	ND	ND	18433149	Purification & Protein ID	purification (6xHis-Myc-ubiquitin), LC/MS, validation (virtual Western blot)
YPL146C	YPL146C	ND	ND	ND	HECT	NA	RSP5	ND	ND	ND	17551511	Ub-conjugate Confirmation	protein microarray (in vitro)
YPL158C	YPL158C	ND	MULTI	ND	ND	ND	ND	RPN10	ND	Proteasomal Degradation	17644757	Purification & Protein ID	purification (ubiquitin-chain by UBA domain-containing protein, 6xHis-ubiquitin (two-step)), LC/MS, validation (statistical quantitative analysis)
YPL206C	YPL206C	ND	ND	ND	ND	ND	ND	ND	ND	ND	18433149	Purification & Protein ID	purification (6xHis-Myc-ubiquitin), LC/MS, validation (virtual Western blot)
YPR003C	YPR003C	ND	ND	ND	ND	ND	ND	ND	ND	ND	16432255	Purification & Protein ID	purification (HB-ubiquitin (a tandem affinity tag under denaturing conditions)), LC/MS
YPR027C	YPR027C	ND	ND	ND	ND	ND	ND	ND	ND	ND	18433149	Purification & Protein ID	purification (6xHis-Myc-ubiquitin), LC/MS, validation (virtual Western blot)
YPR084W	YPR084W	ND	MULTI	ND	HECT	NA	RSP5	ND	ND	ND	15955809	Ub-conjugate Confirmation	luminescent assay (biotin-ubiquitin, GST-substrate)
YPT31	YER031C	ND	ND	ND	ND	ND	ND	ND	ND	Proteasomal Degradation	17644757	Purification & Protein ID	purification (ubiquitin-chain by UBA domain-containing protein, 6xHis-ubiquitin (two-step)), LC/MS, validation (statistical quantitative analysis)
YRA1	YDR381W	ND	ND	ND	ND	ND	ND	ND	ND	ND	18433149	Purification & Protein ID	purification (6xHis-Myc-ubiquitin), LC/MS, validation (virtual Western blot)
YRO2	YBR054W	K286	ND	ND	ND	ND	ND	ND	ND	ND	12872131	Purification & Protein ID	purification (ubiquitin-chain by UBA domain-containing protein, 6xHis-ubiquitin (two-step)), LC/MS
YVC1	YOR087W	ND	ND	ND	ND	ND	ND	ND	ND	ND	18433149	Purification & Protein ID	purification (6xHis-Myc-ubiquitin), LC/MS, validation (virtual Western blot)
ZDS1	YMR273C	ND	ND	ND	ND	ND	ND	ND	ND	ND	18433149	Purification & Protein ID	purification (6xHis-Myc-ubiquitin), LC/MS, validation (virtual Western blot)
ZEO1	YOL109W	K18;K45;K57	ND	ND	ND	ND	ND	ND	ND	ND	12872131	Purification & Protein ID	purification (ubiquitin-chain by UBA domain-containing protein, 6xHis-ubiquitin (two-step)), LC/MS
ZEO1	YOL109W	ND	ND	ND	ND	ND	ND	ND	ND	ND	16432255	Purification & Protein ID	purification (HB-ubiquitin (a tandem affinity tag under denaturing conditions)), LC/MS
ZEO1	YOL109W	ND	ND	ND	ND	ND	ND	ND	ND	ND	18433149	Purification & Protein ID	purification (6xHis-Myc-ubiquitin), LC/MS, validation (virtual Western blot)
ZRG8	YER033C	ND	ND	ND	ND	ND	ND	ND	ND	ND	18433149	Purification & Protein ID	purification (6xHis-Myc-ubiquitin), LC/MS, validation (virtual Western blot)
ZRT1	YGL255W	K195	MONO;MULTI	UBC4;UBC5	HECT	NA	RSP5	ND	ND	Vacuolar Degradation	10677350	Ub-conjugate Confirmation	Western blot
ZRT1	YGL255W	ND	ND	ND	ND	ND	ND	ND	ND	ND	16432255	Purification & Protein ID	purification (HB-ubiquitin (a tandem affinity tag under denaturing conditions)), LC/MS
ZRT2	YLR130C	ND	ND	ND	ND	ND	ND	ND	ND	ND	16432255	Purification & Protein ID	purification (HB-ubiquitin (a tandem affinity tag under denaturing conditions)), LC/MS
ZWF1	YNL241C	ND	ND	ND	ND	ND	ND	ND	ND	Proteasomal Degradation	17644757	Purification & Protein ID	purification (ubiquitin-chain by UBA domain-containing protein, 6xHis-ubiquitin (two-step)), LC/MS, validation (statistical quantitative analysis)
